# Supplementary material for: Acceptability of improved cook stoves-a scoping review of the literature
Source: PLOS Glob Public Health. 2025 Jan 7;5(1):e0004042. doi: 10.1371/journal.pgph.0004042 (PMC11706475; doi:10.1371/journal.pgph.0004042)
Supplement: S3 File — (XLSX) [file pgph.0004042.s003.xlsx]

## Sheet: Original
Author and year	Type of study	Date of data collection	Country	Population/Sample size	Type of stove assesed	Uses	Acceptability		Authors' remarks
							Facilitators	Barriers
Abdulai 2018	Mixed methods cross-sectional study	2015	Ghana	19 FGDs; 25 IDIs; quantitative survey among 200 random beneficiaries of LPG	LPG stoves	LPG use gradually decreased from 40% in the first week to less than 5% after 9 months, and over 80% of respondents used their traditional three-stone fires for cooking their main meals the previous day based on self-report. Over half (58%) of all respondents never refilled their LPG cylinder after the initial refill, which was a requirement to receive the stove, over the 9 months of follow-up	LPG Use Facilitates Multi-Tasking—The use of LPG allows some people to multi-task with other household activities. LPG Use Promotes Male Involvement in Cooking—Respondents reported that with LPG stoves, males were more willing to participate in cooking activities. LPG Use Speeds Cooking—Respondents commonly mentioned that the LPG cookstove is fast and convenient. Some respondents also emphasized …	The main barrier to the use of the LPG cookstove was the cost of LPG refills. Most of the beneficiaries are farmers who depend on seasonal crop yields and lack regular source of income to buy LPG. Household and Pot Sizes—Respondents reported that, the one burner stove was not only inadequate for cooking, but they was unable to keep their large pots steady during preparation of some local meals th…	Ideal paper to launchpad the paper
Adane 2020	Cross-sectional study	2018	Ethiopia	5830 households	Improved Cooking Stoves (ICS)	The prevalence of ICS technology adoption was 12.3% in the study area, and the majority (62.2%) of the adopted households had used their ICS for more than 2 years from acquisition.	households headed by females (AOR 1.96; 95% CI 1.24–3.10), private house ownership (AOR 4.58; 95% CI 3.89–6.19), separate cooking location (AOR 1.84; 95% CI 1.49–2.78), fuel purchasing (AOR 2.13; 95% CI 1.64–2.76), positive perceived health benefit of cookstove (AOR 1.76; 95% CI 1.15–2.70), optimistic previous social interaction (AOR 1.81; 95% CI 1.46– 2.26), traditionally suitable (AOR 1.58; 95%…	These are lack of coordination, un-affordability, unclear regulatory responsibility, lack of awareness, insufficient market development, cultural factors, and inadequate electricity supply. In addition, the lower educational level of the household head (AOR 0.31; 95% CI 0.23–0.42) and fuel processing requirement of cookstove technology (AOR 0.55; 95% CI 0.44–0.70) were found to be barriers for ad…
Agbokey 2019	Qualitative	2015	Ghana	112 women who had exited at least one year from the intervention (BioLite and LPG)	BioLite and LPG	Part of a longitidunal comparative study (1 year) that compared the use and outcome between BioLite and LPG.	Cooks faster, uses reduced quantity of firewood, and time for gathering firewood, allows for household multitasking, food cooked in clean cookstove were tastier and smelt better, produces less smoke, LPG promoted harmony in the house, as it was swift, husbands could cook indoor (men felt shy to cook outside)	Size of the stove: Though participants reported the continuous use of their BioLite cook stove, they indicated that they still use their traditional hearth cook stove alongside. Some related this behavior to the size of the stoves which they considered too small to support big pots, which they use when cooking for a larger number of people. The women in the study communities usually cooked for la…
Alam 2016	Qualitative	NR	India	42 (14 women, 12 husbands, 10 seniour women, four CHWs)	comparative qualitative study in households using mix of traditional clay stove, LPG and Kerosone stoves	Most households used both traditional and LPG types of stoves. Some used both in parallel depending on the need and types of food.	Traditional stoves were found to be inconvenient, and had health concerns. Inconvinience were related to need to char the pots before cooking, and the extra efforts in cleaning, black soot staining the walls, the room becoming hot and smoky, problems and delays with stove ignition, and large amounts of fuel required. Monsoon season added extra challenges as it caused greater moisture content in t…	Having no other options and lack of financial ability emerged as the dominant reasons of continuing using traditional stoves in many interviews. Role of decision makers to adopt the improved cooking stove was also referred to be a major barrier. Women in kitchen had to seek decision of male household head, mother-in-law and village authorities. Limited or no knowledge about HAP exposure. Gender a…
Asante 2018	Qualitative		Ghana	Focus Group Discussions (FGD) were conducted among women who were primary cooks (beneficiaries and non-beneficiaries of LPG), and male household heads from beneficiary households (, 2016).	Three stone fire stoves and LPG stoves	The study assessed the use of traditional three stone fire stoves and LPG stoves before and after the delivery of the LPG stoves among 200 randomly selected primary cooks. In 1990, use of LPG for household cooking was about 1% in the whole country and <1% in rural areas. According to the most recent national data, this has increased to about 22% and 6% in 2014 respectively. In 2014, wood (37%), c…	Facilitates multi-tasking: Whilst cooking I could be doing other things. I can even wash my farm attire, eat early and sleep. Male involvement in cooking: Before the LPG cookstoves I had the perception that cooking is for women because going to set fire to cook as a man means you don’t have a wife. For now, this perception has reduced because of the LPG cook stove. Fast cooking:Before the gas cam…	Poverty is the root cause of continued use of the traditional three stone fires. I also think that money for refilling the gas was a hindrance. Mostly the income we get here is seasonal. When crops are in season, it might be easy to refill, however when the farm produce is finished that is when the refilling will stop. In the Nkoranza study communities, RLP participants had to travel an average o…
Astuti 2019	Qualitative	2012-2013	Indonesia	44 semi-structured interviews	LPG against traditional	shows a considerable rise in LPG users between 2007 and 2011 from 10.5% to almost half of Indonesia’s households (47%), and an associated reduction of kerosene users at the household level from 36% to 9%.	A common theory of energy choice is the energy ladder theory which follows the notion of the rational utility-maximiser. In the energy ladder theory, energy choice is determined by economic rationality [59]. This implies that a high income household tends to use more expensive modern fuels and a low income household lower cost traditional fuels. A study in Ghana for example showed that the price …	However, in some cases subsidies and incentives have proven inadequate to attract people to adopt modern fuel because there remain other alternatives such as firewood that are more affordable and convenient to use. For example, one study found low income households in India to be uninterested in modern fuels despite the government providing a high energy subsidy for LPG and kerosene [65]. News ab…	Rich and relevant
Atagher 2017	Mixed methods cross-sectional study	2015-2016	Nigeria	83 respondents with semi-structured interviews, focus group discussions and observations; 21 household surveys	Improved Cooking Stoves (ICS)	The main fuel used by households for cooking during the study was firewood and 88 percent of the respondents cook on three stone fireplaces whilst the remaining 12 percent cook on energy efficient cookstoves.	Desire for less smoke production; intention to reserve firewood collection for emergency; government subsidy to use improved cooking stove (ICS), female's opinion on choice of stove (because she cooks), cleanliness of the stove (utensils, and vicinity), smoke related health concerns (irritating of eyes, pain)	Lack of alternative fuel, options, motivation to stacking and anticipation of fuel shortage; seasonality of electricity availability,
Baltruschat 2019	Quantitative/Thesis	2018	Cambodia	survey among 208 household representatives	ACE-1, Advanced Biomass stove	More than a quarter of households (26%) recognized ACE-1 ABS. Most common cooking stove is LPG.	Saving money and fuel, safe cooking, clean cooking (no smoke), easy to light, good demonstration of stove, good technology, perceived need of new stove, having mix of options to use fuels (e.g. solar panel attached to it, charging outlets for e.g. phones, light), higher number of adults earners in households, level of education, social influence	More than three-quarters had to consult other family member before buying, small stove entrance (where woods are placed), large household size meant not adopting ABS, seasonality of income, fuel stacking--money saving.
Belachew 2024	Mixed methods	2019	Ethiopia	Mixed methods (two FGDs each with 8 members) and 15 KIIs), retrospectice data analysis from collected reports, books, articles.	Improved Cooking Stoves (ICS)		Long distance to the market where ICS is available, perceived health benefits, reduced indoor air pollution, reduced fuel consumption, increased awareness on the use of ICS	Adequate access to forest resources nearby
Belachew 2023	Mixed methods	2019	Ethiopia	191 randomly selected households; 10 FGDs	Improved Cooking Stoves (ICS)	72% of households used fuelwood. 22% used dung cake, 6% crop residues.	Durability of stove, reduction in cooking time, reduction in consumption of fuelwood, reduced smoke reduction, protability, stability of stove, fuelwood inlet size, stove-holding attribute, stove size, meeting large cooking demands, large family size, large adults size, distance to avialability of ICS, urban based, raised awareness, adequate space for kitchen construction, separate kitchen,	cost of the stove, stove not suitable for all fuel types, base too small, small inlet size for wood, livestock holding, land holding
Bnka-Coker 2018	Mixed methods retrospective secondary data and qualitative interviews	2017	Ethiopia	Secondary data analysis, followed by interviews among 50 low-income households in 2017	CleanCook ethanol stove	CleanCook stove intervention	CleanCook was convenient and fast, lower cost, running out of alternative source of fuel (e.g. kerosone, firewood), belief that ethanol supply was efficient, consistent supply was a major bottleneck for implementation,	39 of 50 women reported need for multiple types of stoves to cooking different foods, e.g. Charcol stoves were popular for making coffee, CleanCook stove was unsuitable when preparing large Ethiopian injera, multiple cookstoves needed for multiple dishes faster, unavailability of ethanol supply,
Berhe 2017	Quantitative	2015	Ethiopia	300 small farmers in the Tigray region	Biogass energy	In the study site, there were multiple stoves were utilized that used biogas digesters, firewood, charcoal, and dried dung	BIOGASS: More female headed households utilized biogas energy, excessive smoke production by alternative sources, availability of credit facility, better financial capacity (e.g. to repair/maintain), younger members at households meant being able to feed the biogas DRIED DUNG: Living in farms, cattle holding CLEANER STOVES: financial capacity	BIOGAS: Cattle holding, system failure, unable to cook Injera, and coffee, perceived good taste of food when cooked in wood and charcoal, living near the forest DRIED DUNG: Living far from forest	Households were also likely to use multiple sources of fuels for safety
Bhojvaid 2014	Qualitative	2012	India	20 SSIs and FGDs among 11 rural villages (total participants=103)	ICS	75% of households relied heavily on traditional mud stoves	amount of heat production, time savings, advatages for specific types of cooking preparations, cost of illness due to smoke emissions, time savings, portability, stove durability, influence from other household members, community's adoption behaviour, village leaders, neighbors, relatives,	Large families (to cook large amount of food) meant that they stacked multiple stoves, money to buy LPG, traditional stoves were appropriate for certain food preparations, preference for outdoor cooking, perceived ease of cooking, better taste. Common tradition to fuel stacking, fuel shortage (LPG), maintainence problems, top loading ICS that required addition of fuel through the top of the stove…
Boudewijns 2022	Review	2022	NA	NA	ICS	ICS	Support for cost of stove purchase; knowledge and higher level of education, behaviour change support programmes, public cooking demonstration, training sessions, safety, cleanliness, home provements, health beneifts, compatibility, ability to accommodate multiple fuels, fuel sizes, pot types, fit of the stove in the kitchen space, technology that does not affect the taste of food, compatibility …	High initial costs, little access to credit, and ongoing costs for maintenance were reported as key barriers to the acquisition and sustained use of cleaner cookstoves in several reviews, unaccounted culture, geography, season, fuel type, local practices, cooking needs, demands,
Cabiyo 2021	Qualitative	2017	India	50 SSIs	LPG stoves	Under Indian Pradhan Mantri Ujjwala Yojana that distributed over 80 million LPG stoves	Speed in cooking, fast-cooking (culturally important task of preparing tea, coffee, or hot snacks), improved livelihoods, saved time for income generation, time saved from cooking allowed other work, being able to own additional LPG cylinder/cannister	Complex refilling process, running out of gas, delivery difficulty (e.g. delays), financial constraints, fluctuation in government subsidy, long refill gap
Cabrera-Torres 2020	Qualitative	2018	Peru	15 SSIs	Study assessed three types of cookstoves (traditional open fire, wood-fueled chimney stove, and LPG stove)	In rural areas of Peru, the predominance of cooking fuels are LPG (66%), wood (29%) and coal, natural gas and electricity (5%).	Health concerns resulting from traditional stoves (e.g. eye, head, musculoskeletal and respiratory symptoms)	LPG use: Expenses to re-fill, sparing fuel, types of food, cooking time (large amount of food during festivals are cooked in traditional stove); gas was used to quickly heat food. Traditional stove adds flavor of the food, easy access to wood, safety concerns related to LPG, combined use of stoves, distance from home to fuel distributor,
Catalan 2018	Qualitative	2013-14	Mexico	62 SSIs	Improved firewood cookstove	Majority used traditional stove	Stained the utensils, smudged hands of cookers, used excessive firewood, smoke production, damaging of clothes, and making stingy, open fires pose threat of fire propagation, burning of eyes and throat. Advantages of ICS stove: required less firewood, no smoke production, simultanous cooking possible, keeping food hot was posisble, no health concerns, cooked food more quickly, perception that the…	Large amounts of food for special seasons, men's demand for cooking in traditional stove, demands on occassions where food had to be prepared for large number of guests/people. Speed of cooking and practicality of traditional stoves for food, traditional stoves allowed women to sit on the floor or on the wooden chair, allowing other family member to sit around and socialize, standing for ICS was …
Chanchani 2021	Ethnographic	2017-2020	India	ethnography	Assessment of traditional and improved cook stoves	Majority used traditional stove	Fastness of LPG stove in meals preparations, tea preparation, small family size, land holdings, Younger generation in the family, indoor air pollution from smoke, preference for clean and hygienic fuels	Economic capacity, continuous supply of LPG cylinders, stocking alternative fuels for security, and availability of other fuels, vulnerability of reliance on firewood, saving money from collecting firewood, flexibility to buy woods in smaller price compared to LPG cylinder
Dalaba 2018	Mixed methods	2016-2017	Ghana	Interviews=16 and survey among 592	LPG stove users	Ghana relies on biomass (mainly wood and charcoal) for most of its cooking needs.	>40 years as a cook, higher education level, larger family size (>6), economic well-being, individuals living in neighborhood where neighbors have used LPG, ability to cook certain foods (requiring prolonged period), smoke reduction, fuel efficiency,	Scarce supplying/refuelling station, cost of stoves, cylinders incluidng fuel type, distance to the LPG filling station, lack of information about LPG, fuel stacking, owing charcoal stove, three stone stove, safety concerns, shortages of cylinders, not getting the right amount of gas in the cylinder, frequent price increases, and cylinder leakages,
Debbi 2014	Systematic review	1989-2011	Global	Qualitative reviews of 14 studies	Improved cooking stoves	All types of stoves, with focus on improved cooking stoves	Mud stoves requiring too much fuelwood, fuel saving, time saving, wide and multiple fuel mouth for expedited burning, improved stove could keep the house warm for long time, shorter distance to reach fuel, wood, short-term health benefits such as reduction in burns, respiratory symptoms, headaches, runny nose, sore throat, sore eyes. Safety issues, restriction of firewood by forest rangers, clean…	Using multipe cooking strategies to utilize the benefits of different stoves, belief that traditional food required traditional stove, requirement of small wood pieces, price of stove, cooking large quantitaties of food for many people or in festivals, stoves cost,
Desalu 2012	Cross-sectional quantitative study	2010	Nigeria	670 households in rural and urban region of Nigeria	All types of stoves	Around half of the surveyed population used multiple sources of energy for cooking, single energy source was more common in rural areas. The most common primary cooking energy in both urban and rural areas was kerosene	Richer families, urban settlement, awareness of adverse effect of wood smoke on the health,	Rural settlement where wood, agric, waste, dung and charcoal was found easily, low level of education, lack of ownership/dwelling, large household size, residing in traditional house, availability of solid fuel,
Dey 2024	Mixed methods	2021-2022	Bangladesh	210 household representatives, 12 FGDs among 60 women		Almost 87% of the households used biomass fuel, including cow dung, for cooking and heating, and only 13% of families used LPG as a supplement to Biomass	Unhealthy condition, LPG as easy to use, air pollution due to smoke, overal education of household members, richer families,	Easy availability of forest based wood fuel, tradition of collecting woods, perceived better taste of food in firewood, nourishing, healthy food, safeguard against cold in winter, easy to cook, socialization scopes, surplus fuelwood could be sold, financial constraints,
Goswami 2017	Qualitative		India	20-25 people/FGD in eight villages	All types of stoves	Traditional firewood stove was popular	Food cooking for larger social functions,	Cultural preference for a firewood cooked Chapatti, caste and political dynamics (socio-economic characteristics), remoteness, poor technology access, subsistence needs,
Gutierrez 2023	Qualitative case study	2022	Colombia	Direct observation, 23 semi-structured interviews and documentary evidence	Improved cooking stove	Fuelwood, traditional stoves	Saving of fuelwood, convenienet to use and clean, designs looking similar to traditional stoves, can use different wood sizes, easy to light, locally prepared, firewood making kitchen dirty,	Taking long time to cook food, needing maintenance, prefering traditional stoves becuase of cultural factors, traditional food is better prepared at traditional stove, food taste better at traditional stove, better food taste, provides heat and light, provides social gathering, requiring small sized woods, Difficult to light the fire, traditional stove allowed to conduct other household chores,IC…
Hartinger 2012	Mixed methods	2008	Peru	115 houses	Improved cooking stove	Traditional stoves and various types of ICS	Faster cooking and time saving, less smoke in the kitchen, less exposure of smoke to children, less eye irritation among themselves and their children,	Need to collect firewood, back pain when working to collect firewood,
Hewitt 2022	Qualitative	2017	Tanzania	30 Interviews with biogas stakeholders and observations	Biogas as a cooking fuel	Traditional and improved cooking stoves	Easy to light the flame, reduced/minimal smoke production, heating water in the morning without having to light the fire in traditional stove,	Poor functionaltiy, insufficient gas production, production failures affecting supply-chain, failure to meet cooking needs, inadequate amount of gas--fostering fuel stacking, cooking Ugali and Makande that required prolonged and slow cooking, cooking heavy foods such as maize or beans (local cuisine)
Hing 2023	Mixed methods	2017	India	Assessment of improved cooking stove in 159 households (10 days) and 91 households (468 days). 30 interviews	Improved Biogass	Traditional stoves, study assesses impact of Berkely India Stove--an improved cooking stove	Saving of fuelwood (fuel stacking), quick cooking, and less smoke production		There was a decline in long term use of improved cookstove over the course of post-purchase period.
Hoigt 2019	Qualitative ethnographic	2011	Uganda	72 semi-structured interviews with 63 women/household	Improved mudstove	Traditional three stone stoves	Difficulty finding firewood (specially when ill, pregnant or old age, bothered by smoke produced, saving fuel/firewood	Difficult to construct improved mudstove, lack of knowledge on how to build the stove, complex stove, donor dependance on ICS, lack of community participation, and lack of training, traditional stove offered a space for socialization and gathering, perceived expensive, local building possibility, availability, maintenance, training on building the stove, too much work, time and traning to build,
Hollada 2017	Qualitative	2015	Peru	31 in-depth interviews with primary cooks and their families, health workers, community leaders, and improved stove contractors and observations	Three types (traditional, locally improved, and LPG)	Traditional, locally made improved biomass burning stoves, and LPG stoves	Fast cooking, can warm food quickly, usable in bad weather such as rain or wind when wet biomass fuels are hard to light, easy to use specially when tired or busy, saving time, cleaner, younger people, and children did not perceive the danger of using LPG, awareness on health hazards due to traditional stoves,	Preference for food cooked on biomass burning stoves (locally improved or traditional), taste of food in LPG as different, unnatural, not having any taste, warmth from biomass-burning stoves specially in the winter and early morning, biomass maintains the heat for an entire kitchen/house, valuing traditional living and cooking, LPG cannot cook traditional dishes, cooking larger portion is impossi…
Hou 2022	Quantitative	2016	China	1924 respondents from 717 households	Assessed all kinds of fuel for cooking that included eight choices were provided including firewood, straw or crop stalks, coal, marsh gas, LPG, natural gas, electricity, and others	All types. According to the survey’s data, 38.1%, 22.8%, and 7.6% of households used only one fuel for cooking in 2006, 2011, and 2016, respectively, while the majority use stack fuels for cooking. Most households choose biomass as the primary cooking fuel, but it has decreased over time, and households tend to choose progressively cleaner fuels over the past 10 years.	Government's initiative to cleaner energy implementation, disseminating health and environmental impacts of solid fuel use in rural areas, supporting women to reduce indoor air pollution (as they are the primary cooks), knowledge dissemination on health hazards of biomass,
Jagger 2018	Mixed methods	2015-17	Rwanda	data from an ongoing impact evaluation, a series of focus group discussions, and interviews with Inyenyeri staff.	biomass pellets and a fan micro-gasification improved cookstove (Philips stove, mimmi moto stove)	Clean cooking alternative to charcoal	Mimi Moto stoves are hygienic (can be used in the living room and cooking area), and “light immediately” . innovation in temperature control and heating loss.	lack of funds to pay the sign-up fee, inability to pay for fuel in one monthly payment, and preference for purchasing fuel in smaller quantities. customers were unaware of repair services and others faced difficulties in getting technicians to repair stoves. Philipa stove - Misinformation about what fuel to use, difficulty controlling the temperature, exceedingly high cooking temperatures (a prob…
Jewitt 2020	Qualitative	2015	Nigeria	household surveys undertaken with 21 participants recruited during the FGDs	slightly cleaner charcoal and transitional kerosene stoves to ‘clean’ gas and electric cookers	Households used firewood, electricity, kerosene, charcoal as cooking fuel,most used a stack of fuel/stove combinations to meet their cooking needs.	Seasonal (Firewood difficult to aceess and wet cooking locations in rainy season), Perception of ease of use and faster cooking with firewood.	Socio cultutural factors, economic factors, poor acess to improved fuel, fear of explosions (Kerosene, LPG).
Jewitt 2022	Qualitative	2019	Nepal	Qualitative data drawn from focus groups (FG) and semi-structured interviews (SSI). Five focus groups were selected on the basis of sex, age and type of cookstove used (FG-1–5).	Improved cookstoves (double-burner mud-built cookstove with a chimney) for household airpollution reduction.	all households were offered an improved double-burner mud-built cookstove with a chimney in 2012–13. 93% of households had used them prior to 2015. Whilst 45% of sample households were still using them in 2019, 17 households reported backsliding to (or ‘re-domesticating’) traditional cookstoves following damage from the 2015 earth- quake.	Government-led information, communication and education initiatives; concern about HAP-related ill-health, Distaste for soot-blackened kitchens and pots.	Mountainous terrain limits energy infrastructure, Poor access to stove markets and LPG cylinders, zero or low cost firewood from farm land or community forests, earthquake-related changes to the built environment and cooking systems. Unaffordability of clean cooking systems. Cooking preferences vary by age and gender. Education influences cooking preference. The need for space heating and large q…
Johnson 2013	Exclude- study on understanding impact of biomass stove on fuel consumption rather than facilitators and barriers
Kelebe 2018	Mixed methods	2016	Ethopia	a cross-sectional survey of 400 randomly drawn households, Focus group discussions, key informant interviews, and field observations were also used		cooking and reducing the energy expenditure of households including lightining, boiling water.	the price of electricity service is much more expensive and rural households cannot afford to pay for such type of services as they have less disposable income. Instead, biogas can be used for both home lighting and for other domestic energy needs such as cooking food and boiling water. The byproduct bio-slurry can be used as a fertilizer leading to positive crop yield. Existence of subsidy for t…	Inadequate institutional support, High cost of construction, Shortage of manure, No space for digester pit preparation, Spillover effect of failed digesters, limited knowledge
Ketlhoilwe 2018	Exclude: assess impact of climatic changes to access to energy sources
Khandelwal 2017	Literature review		India		Improved cookstoves	Cooking		ICs represents a big change in cultural norms; complex household and community dynamics
Khushk 2005	Mixed methods	2002	Pakistan	45 women from households using improved stoves in two villages of District Thatta and Hyderabad, Sindh, Pakistan. eight FGDs were conducted i.e. two from women who were using Smoke free stoves, three from women using traditional stoves, and three from village development organizations (VDOs)	Smoke free stoves and traditional stoves	Ninety-eight percent of SFS and 93% of TS households were using wood for cooking	SFS produces less smoke and improves the environment of the kitchen (i.e. less soot) as well as less exposure to heat. Some women also think that it is easier and quicker to ook, because two pots may be cooked at the same time. Women using TS complained more of tears while cooking (TWC) as well as difficulty in breathing, heat, and cough.	The SFS are not considered sufficiently durable.
Kumar 2017	Excluded : Study protocol
Lambe 2019	Mixed methods	November 2018-May 2019	Kenya	Survey questionnaire on 30 households, 30 indepth interviews, 25 FGDs, and 30 stove use monitoring	LPG	Over 90% of Kenyan households still rely on solid fuels or kerosene.	Saving money, convenience, health and safety, aesthetic appeal, income generating potential, awareness on how to install/activate the stove; clarity and accuracy in informaiton on optimal use, demonstration, anticipation and experience of saving money, saving time, protable stove, cleaner pots, digiital stove, less smoke production	Disruption in fuel supply,
Lambe 2020	Mixed methods	2018-2019 (6 months of ICS use)	Kenya (peri-urban)	30 households, semi structured interviews and focus group discussions	Improved cook stove (Mimi Moto pellet stove)	Prior to the introduction of the MM stove, 80% of the households used LPG – 12 exclusively, and 12 in combination with charcoal and/or kerosene; five used kerosene, and one used an electric stove	Primary factors motivating purchase of the MM improved cookstove: saving money, convenience, health/safety. Saving money group mentioned increase in charcoal prices driving their purchase. Convenience group liked that stove was portable and cooks quickly. Health/safety group had household members suffering from chronic health problems aggravated by charcoal smoke.	Inconsistency of fuel supply and lack of infrastructure related to technical advice, repairs, and spare parts. Some users said they were disappointed that kerosene was needed to light the stove (considered unsafe and unhealthy). Many households reported difficulty activating the pay-as-you-cook card reader, and a general dissatisfaction with having to use it, as it made them feel “locked in” to a…	qualitative interviews paired with stove use monitoring data which adds a cool empiric data element
Liu 2023	Exclude--study is on heating stoves, not cook stoves
Loo 2016	Mixed methods (pre/post intervention study with cross over)	Not stated (2 weeks of each ICS use)	Kenya (rural)	43 households in two villages	6 different ICS (two improved rocket stoves, two electric fan-assisted gasifier stoves with solar panels, one double pot rocket with chimney stove, and one built-in clay rocket stove with thermal-powered fan	95% of households use firewood as the main fuel for cooking on traditional three stone fires; majority of households in these villages are in the lowest SES of Kenya	All ICS were regarded as efficient compared to the three-stone fire in terms of less firewood needed, and retaining and directing heat. Respondants reported improved health associated with less smoke, and reported that ill health symptoms such as coughing and headaches were reduced.	Concern that ICS with electronic parts would not be repairable because of availability of equipment/parts. Inability to cook a variety of dishes, especially local dishes. Need to cook for large groups. Need to supervise fire more frequently because some ICS only took smaller pieces of firewood. Added labor of chopping firewood into smaller pieces.
Mainimo 2022	Exclude--study on demand for cooking energy sources, not relevant to improved cookstove acceptability
Malakar 2018	Case study of a villlage comparing TV to LPG connection; structured and semi-structured household interviews	2017	India (Andhra Pradesh)	12 households in one village (30% of total households in the village)	LPG (cooking fuel, no improved stove)	The entire village cooked with firewood, which was self-collected from a nearby forest, using traditional stoves without chimneys. A few houses stacked LPG, electric rice cooker, and firewood. Nearly every house in the village has a TV, but only one house owns LPG stove. Below average SES village, houses are either brick or mud	Convenience of fast cooking and ease of washing dishes because LPG does not leave stains on the dishes; improved house condition because LPG did not cause black stains on the ceilings	Concerns about affordability of LPG was the most repeated barrier and many households did not know of the government subsidy for LPG; Safety concerns with regards to children were brought up; discomfort with not knowing how to cook with LPG
Malakar 2020	Focus group discussions (FGDs)	2017-2018	India (Andhra Pradesh)	FGD participants recruited from 4 villages in the same district; total of 70 women in 10 FGDs, of which six were with firewood users and four with LPG users.	LPG vs firewood (cooking fuel)	Two villages in which all the households used firewood as their primary cooking fuel and two villages in which the majority used LPG as their primary cooking technologies, No household in any village reported using intermediate cooking technologies, such as improved cookstoves. nor the use of dung as a cooking fuel.	Faster cooking time with LPG allowed users to spend more time taking care of children/household members and have more recreational time; improved health and less irritation to eyes; perception of higher social status	Belief that food cooked on LPG was less healthy or less tasty; LPG might be a financial burden as it limits control over one’s material environment, and also potentially constrains children’s educational opportunities. Selling firewood generated income while LPG was seen as a regular cost	Framed around Nussbaum’s list of central capabilities for universal application
Malakar 2018	Focus group discussions (FGDs) and qualitative interviews	2016-2017	India (Andhra Pradesh)	Participants recruited from 3 villages in the same district; 31 households interviewed (19 from firewood only users, 12 from firewood + LPG users); 17 FGD (6 from firewood only users, 2 from firewood + LPG users);	LPG vs firewood (cooking fuel)	All families used firewood as the primary cooking fuel, and some had LPG as a secondary cooking fuel. Firewood for cooking was self-collected; No family using only modern fuels was reported	Sense of belonging--if relatives adopted LPG then users were more likely to adopt; households where men cook as well as women were more likely to adopt LPG; households where women generate income other than traditional roles were more likely to adopt LPG	Belief that cooking with firewood is an established tradition that should be carried on; Household decisions around cooking fuels made by men, who did not see upgrading cooking fuel as a priority partly because they do not cook; collecting firewood also associated with Income generation
Martin 2013	Focus group discussions (FGDs) and semi-structured interviews	2012	Uganda (peri-urban)	low-income, peri-urban households in Wakiso District; FGD with 24 village halth volunteers, 24 men in community, and 24 women in community; Interviews with key informants including community leaders, government employees	Improved cookstoves in general (authors reference locally-fabricated top-lit updraft gasifier (TLUD) stove but this stove was not available in the study district at time of study…)	Most households have 1 to 3 unimproved stoves in their households, stoves mostly made from clay and traditional three stone fires; Charcoal and wood are the dominant fuels for cooking among the study population and households typically cook indoors	Reduced risk of fire and burns from improved cookstoves, reduced cooking time, improved children’s and women’s health; participants felt that if they had neighbors using an improved cookstove, they would be more motivated to purchase one themselves; Money and time saving (fuel efficiency and reduced cooking time)	Lack of availability (of improved cookstoves) near their communities, not knowing where to purchase improved cookstove; food cooked on a traditional fire tastes and smells better, lighting improved cookstoves is difficult, high initial cost to purchase the stove, uncertainty of cost savings, difficult to use, may not be hot enough for traditional dishes and concerns about durability.
Martinez 2020	Focus group discussions (FGDs) and semi-structured interviews	2015	Peru (rural)	Recruited from four rural communities--12 women from each community (48 in total) with small children, who used biomass as their primary cooking fuel. Recruited women then asked to refer ppl knowledgable about FISE program. Study population was non-indigenous and mostly lived in adobe households.	LPG stoves	Most households used traditional cookstoves or open-fires (tulpias) for cooking; primary cooking device was traditional cookstoves in 83% of the homes. LPG stoves were largely preferred in households that reported having a secondary stove (78%).	When FISE vounchers were collected, could subsidize cost of LPG cannister greatly	Acquiring LPG cylinders difficult in rural region with no vendors/distributors--required traveling to urban center; incompatibility with local cooking practices, difficulties completing other household chores, unpleasant food taste; households made ineligible for FISE program LPG subsidy bc of lack of electricity	FISE program is a government initative that gave free LPG stoves to eligible low-income beneficiaries
Matavel 2023	Participatory mixed methods research	June to December 2020	Mozambique (urban)	40 communities were randomly assigned to receive either group-based training, individual training or a combination of both.	ICS	60% of ICS users also adopted traditional three-stone stoves or unimproved stoves	Individualised one-to-one training had impact on ICS adoption compated to group based training. Combined training also had higher impact on ICS adoption. Connection to a network of adopters facilitated the adoption since social interactions across rural households stimulate stronger peer spill-over.
Matinga 2019	Focus group discussions (FGDs) and semi-structured interviews	2017	Nepal	61 semi-structured interviews and 8 focus group discussions, recruited from 2 districts; Cross sectional household survey of one district, 220 respondants	Electric rice cooker	rice cookers owned by 23% of the 190 surveyed households with electricity with capacities capable of powering rice cookers i.e., excluding those with solar lanterns only.	Helped women save time, are convenient and reduce drudgery related to cooking; Households with rice cookers were slightly more likely to report that men contribute to cooking (37%) than those without rice cookers.	briefly mentioned difference in taste, but barriers not explored deeply in this study	study is more about electricity use/gender than it is cookstoves
Mguni 2020	Exclude--Study does not examine specific improved or clean stoves, no comparisons made
Mosses 2023	Mixed methods-- semi structured interviews	2021	Tanzania	102 respondants from 7 villages, mix of non-users and users of solar cookers	solar cookers	Mostly reliance on solid fuels, firewood, and still use of three stone fire in many communities	Awareness of solar cookers improved desire to adopt. But otherwise very few facilitating factors...	Solar cookers were seen as unaffordable, difficult to store, unweildy and not user-friendly design, easily broken by children; takes much longer to cook staple food (2 to 6 hours); unable to cook large quantities of food; only suitable to use on sunny days and very unreliable in different conditions	Basically none of the respondents liked the solar cookers, only those who were given the solar cookers for free were positive about them
Mudombi 2018	Mixed methods-- household interviews and FGDs	2015	Mozambique (urban)	341 households in Maputo (both users and non-users of ethanol stoves), 5 FGDs with 10-15 people each	ethanol stoves	87% of households in Maputo use charcoal; 96% of survey households used charcoal for cooking, of which 29% used charcoal exclusively; households also used electricity (32%), LPG gas (23%), ethanol (17%), and firewood (12%)	Ethanol stoves are seen as faster to use, and easier to use in windy or bad weather conditions; less clean up from soot and blackened cookware is also a positive; ethanol stoves seen as suitable for cooking foods that take a short amount of time to cook	Cost is a factor, many see the stove and fuel as more expensive than charcoal; lack of accessibility of fuel
Mukhopadhyay 2012	Mixed methods-- semi structured interviews	2011-2012	India	32 households who received an advanced stove (in 23 villages)	two different advanced cookstoves with blowers	Study villages mostly use wood and cow dung for primary fuel; out of 32 households, 20 had LPG stoves in addition to traditional hearths; 28 households had primary cooking space located in courtyard outside main house	LPG stoves produce less smoke, are more convenient to light and turn off; Philips advanced stove that was provided by study was more acceptable because it reduced smoke while still being easy to use	Cost of LPG stoves and non-traditional stoves are a barrier to use; taste of some foods like chapatis were better on traditional hearth; Oorja advanced stove that was provided by study was not used because it was difficult to use and broke
Mulenga 2021	Qualitative, key informant interviews and household survey	2019	Zambia (urban)	20 low income households; 5 Lusaka city council members; 3 officials in Zambia Dept. of Energy; 2 officers in Dept. of Forestry	pellet cookstoves	Most common cookstove in Lusaka is charcoal brazier	Users liked that the pellet cookstove was easier to light, was not affected by wind, and did not dirty hands and pots; users liked that pellet cookstoves were quick to light and thought to be cheap in the long term especially when the price of charocal flucuates; charcoal also caused respiratory problems while pellet cookstove did not produce as much smoke	Pellet supply was not as reliable; pellet cookstoves were highly combustable and smoetimes burnted food; not big enough to cook food for the whole family; repair of pellet cookstove was difficult and required extra expertise
Mulenga 2019	Exclude-- Duplicate
Nautiyal 2013	Exclude--Study does not examine acceptability of clean stoves/LPG, only on current practices and characteristics of households that use LPG vs firewood
Negash 2021	Exclude - assess impact of ICS on organic fertilizer availability
Nguyen 2019	Qualitative	2018	Timor-Leste		Improved cook stoves		reduction in the need for firewood and consequent savings, reduction in cooking time and smoke	While use of the ICS reduces fuel costs, the upfront cost of buying an ICS remains quite expensive for poor households, y cultural and gender norms, taste of food, ifficulties starting the fire, problems cooking for larger numbers of people and the need to use smaller sized firewood to fit the ICS’s feeding hole	the incorporation of gender into energy development programs is very important in order to provide more information on potential economic benefits and for improving living standards for poor women. On the other hand, women’s participation in giving ideas and inputs in the designing the ICS can respond to their cooking needs and enable more ICS uptake.
Nuno 2023	Qualitative	2021	Peru	32 focus group discussions (243 ICS users) and 26 semi-structured interviews with key stakeholders			ICS are designs adapted to cooking needs, Time and fuel savings,-Resistant construction materials (e.g., iron rods, cement), - Health improvements, HAP reduction, Safety, Kitchen cleanliness (no soot), The taste of food (no ash), Previous knowledge of ICS interventions, Facilitate ash collection, Active involvement of community leaders in ICS promotion, Interactions between ICS programme technici…	Low durability and quality materials, ICS designs not adapted to local needs, ICS cannot be used for family celebrations, Poorly built ICS, Local construction materials, Lack of household ownership, Lack of ICS repair skills, Spare parts not locally available, Lack of ICS financing mechanisms, Inaccessibility to loans to purchase ICS, Lack of community groups to facilitate ICS demand, Insufficien…	acceptance and uptake of improved biomass cookstoves (ICS) are strongly influenced by complex dynamics at different societal levels. Action points to improve the success of large-scale ICS interventions in terms of acceptance and uptake include the need to incorporate people-oriented approaches (listen to ICS users); to develop multi-sectorial coordination, communication, and monitoring strategie…
Nupueng 2018	Exclude because its on biodiesel as a fuel source
Ochieng 2020	Qualitative		Kenya	Exclude investiagetd fuel stacking
Ozoh 2018	population-based Syurvey	June and July 2016	Nigeria	519 households	Kerosene or Liquefied Petroleum Gas (LPG)	Kerosene was the most frequently used cooking fuel (n = 475, 91.5%; primary use n = 364, 70.1%) followed by charcoal (n = 159, 30.6%; primary use n = 88, 17%) and LPG (n = 86, 16.6%; primary use n = 63, 12.1%)	Higher level of education, higher income and younger age were associated with LPG vs. kerosene use.	safety and cost of LPG are important barriers to LPG use.	An educational intervention program could be a cost-effective approach to improve LPG adoption and should be formally addressed through a well-designed community-based intervention study.
Pandey 2011	survey	2005	India	79,298 rural households spread over 7999 villages across the country.	clean fuel	In the NSS data, primary fuel used for cooking (the fuel that is predominantly used for cooking purposes) is documented as the cooking fuel. LPG, gobar gas, kerosene, electricity and biogas were grouped as clean fuels, while fire wood and chips, dung cake, charcoal, coke and coal were grouped as unclean fuels.	educated females between 10 and 50 years of age, average household education index, regular salary, and monthly per capita consumption expenditure	possessing a Below Poverty Line ration card, belonging to reserved caste categories, family size and size of farm land	fuel choice is determined not by the economic factors alone, but social factors also play an important role.
Paramonova 2023	Survey	2019-08-01	Vietnam	semi-structured interviews with respondents who abandoned their biogas technology (at least 6 months before the primary data collection) (n = 37) and with respondents who continually use it (n = 62).	small-scale biogas plants	62.2% of respondents used biogas mainly for cooking, 35.1% of respondents used biogas for cooking and digestate as organic fertilizer, 2.7% of respondents used biogas for cooking, digestate as organic fertilizer and lighting for pig house.		maintenance of BGP is usually laborious and messy; inconvenient location of the BGP and poor accessibility; insufficient biogas production can be related to using of antibiotics to cure some pigs’ diseases, Lack of sufficient amount of feedstock, inability of BGP owners to keep pigs with a lack of other sources of feedstock for biogas production.	Finding ways to ensure proper maintenance and prevent breakdowns of well-functioning biogas plants will ensure that the plants will serve their full lifespan and will enable the households to take full advantage of the financial and environmental benefits that this technology has to offe
Pattanayak 2019	Intervention	2012	India	two districts of Uttarakhand in the Indian Himalayan Region.	LPG stove and biomass stove	households overwhelmingly preferred the electric stove over the biomass ICS: Approximately 40% bought an electric stove, while 15% bought a biomass stove	Larger rebates, installment finance option; respondents indicated that they liked electric stoves because of the following attributes: (i) lack of smoke, (ii) speed of cooking, (iii) portability of the stove, and (iv) attractiveness of the stove	stove malfunction and lack of maintenance and servicing; respondents are sensitive to the cost, convenience, and the taste of food prepared on tradi- tional stoves	Although the bundled intervention is resource-intensive, the full costs are lower than the social benefits of ICS promotion. Our findings suggest that market analysis, robust supply chains, and price discounts are critical for ICS diffusion.
Perros 2021	Mixed methods	2020	Rwanda	telephone survey (N=62) that attempted to contact of the active PAYG LPG customers (N = 90).	Pay-as-you-go (PAYG) liquid petroleum gas (LPG)	Rwanda relies heavily on biomass cooking fuels; firewood is the primary source for most of the rural population (93%), whereas urban households are split between using charcoal (65%) and firewood (26%), 5% of urban Rwandan households used LPG	strong perceptions that PAYG LPG was safe, women empowerment, ability to pay-as-you-go, produce no smoke, so are likely to be the preferred device in the evenings (indoor cooking)	low affordability, supply chain issues such as relative infrequencies of top-ups and cylinder refill
Pilishvili 2016	Mixed methods	2015	Kenya	262 structured interviews and 11 focus groups. women were 17 to 45 years of age from 45 participating households	EcoZoom, Prakti (chimney stove), Envirofit, Philips and Ecochula (both forced draft with rechargeable battery and solar-PV panel), and a locally-made ceramic stove, colloquially known as the rocket stove, with a thermoelectric insert enhancement (Rocket with TECA)		cooking speed (cooks fastest), ease of use, portability, reduction in indoor smoke and fuel consumption.	need to prepare small pieces of fuel, the need for constant supervision to maintain fire, instability of cooking pots, and the stove durability and availability of parts to maintain functionality (solar charger, battery)	biomass stoves have the potential to improve indoor air quality but achieving their maximal potential requires adherence to more exclusive use, as well as elimination of other sources of household air pollution, principally kerosene lamps
Priscilla 2020	Qualitative	15 women from communities	Peru	fifteen women from communities in the buffer zone of the Bosque de Pomac Historic Sanctuary, in the department of Lambayeque in Northern Peru.	three types of cookstoves (traditional open fire, wood-fueled chimney stove, and LPG stove).	In rural areas of Peru, the predominance of cooking fuels are LPG (66%), wood (29%) and coal, natural gas and electricity (5%).	decisions to use gas over wood are based on quick food cooking time; and benefits and health problems are recognized,	cost; plastic trash is used to light wood-burning stoves;	policy makers in Peru begin to address barriers to full adoption of new clean cooking technologies and consider governmental subsidies to meet families' spending priorities.
Puzzolo 2016	Review	1980-2012	LMICs	Forty-four studies from Africa, Asia and Latin America a (17 on biogas, 12 on LPG, 9 on solar, 6 on alcohol fuels)	Biogas, LPG, solar and alcohol fuels		adoption is facilitated by higher income, lower income is a barrier – although strategies for subsidy, credit and other financing can modify this relationship. Similarly, lack of reliable fuel supply impedes use, while fuel availability favours continuity of use.		A broad range of inter-related enabling and limiting factors were identified for all four types of intervention, operating across seven pre-specified domains (i.e. fuel and technology characteristics, household and setting characteristics, knowledge and perceptions, financial, tax and subsidy aspects, market development, regulation, legislation and standards, and programme and policy mechanisms) …
Rao 2020	Qualitative	2018	India	13 dissemination personnel, encompassing an array of roles, representing two major LPG agencies in the southern state of Andhra Pradesh	LPG	There is an urban–rural divide in the usage of LPG with over 60% of urban households in India using LPG, as opposed to over 70% of the rural population that depends on biomass	Reduction in refill costs and removal of LPG subsidies (for discouraging rampant fraud), high cost of LPG refill, adapting to Social and behavioral norms eg villagers typically go to work early in the morning and the delivery personnel try to plan their deliveries earlier in the day	under-representation of women within energy governance such as LPG distribution systems, absence of infrastructure for LPG dissemination and awareness around LPG use, Easy access to firewood without additional costs, safety
Rasel 2024	Qualitative	2023	Bangladesh	1240 individuals in rural Banglades	Solid fuel, clean fuel	majority of participants (73.3%) relied on solid fuel for cooking		economic problems, attitudes towards technology, problems related to clean fuel distribution, lack of information about clean fuel, a shortage of clean fuel or its unavailability, socio-cultural norms, customs, practices, maintenance issues with clean fuel, a tendency to lose taste in food, social factors, and a lack of awareness of the risks associated with unclean fuel, General lack of knowledg…	economic problems, attitudes towards technology, problems related to clean fuel distribution, lack of information about clean fuel, a shortage of clean fuel or its unavailability, socio-cultural norms, customs, practices, maintenance issues with clean fuel, a tendency to lose taste in food, social factors, and a lack of aware- ness of the risks associated with unclean fuel
Ravillard 2023	Quantitative econometric analsysi with review	2000-2016	Latin America: Guatemala, Peru, and Ecuador	26 countries and four case studies	Clean cooking stoves	Focused on poor households that uses firewood, nonetheless there is a heterogeneity of fuel source use	safety issues, such as skin burns and household fires concerning wood, community's involvement in the clean cooking program through instructors and supporters can considerably increase adoption; Good marketing campaigns of the clean cooking programs	socioeconomic: poor, rural, and indigenous, tend to be the ones facing the highest barriers to adopting clean cooking habits, households with less members were more likely to adopt clean cooking, lack of trust in fuel retailers, infrastructure: In urban areas, LPG is cheaper, thanks to more cost-effective transportation and electricity is more prevalent while opposite in rural areas; traditional …	In terms of barriers to clean cooking adoption, these were grouped under socioeconomic, informational, infrastructural, financial and institutional in the pre-adoption phase, and under financial, cultural and traditional, and community-based, in the post-adoption phase. The barriers that stand out as the most important, both in terms of how much improvement can be made, and in terms of how releva…
Raynes-Greenow 2020	Qualitative	2019	Bangladesh	three groups of participants; (1) pregnant women (gestational age between 12 to 20 weeks), residing in the study area for the study period, who were not currently using LPG stoves in their home, but were willing to use LPG for household cooking up to 3 months while pregnant, (2) the family members of the enrolled pregnant women (husband, and or mother/mother-in-law), and (3) stakeholders who had …	LPG Cookstoves and Gas Cylinders		low smoke emission, convenient use, cleanliness and reduced cooking time	supply and distribution chain, LPG stoves were too small for cooking for larger families, and for cooking large amounts
Rehfuess 2014	Review	1980-2011	Multiple	57 studies; Bangladesh (n = 8), India (n = 17), Kenya (n = 5), and Mexico (n = 6)	Improved Solid Fuel Stoves	International Energy Agency (IEA) has proposed distinct regional scenarios based on a combination of liquefied petroleum gas (LPG), biogas, and low- emission solid fuel stoves in which, of a total of 129 million people gaining access to all three types of modern energy world wide, 59 million (46%) per year should gain access to improved solid fuel stoves (IS)	designed to meet user needs in preparing local dishes with traditional cooking utensils and available fuels and other household energy needs such as seasonal space heating; savings in fuel collection time (and associated injuries and threats) and/or household expenditure; cleanliness and home improvement; Subsidies toward the stove or its component parts enable initial adoption; payments in insta…	Socioeconomic status; competing household priorities, such as food security, willingness to pay; poor infrastructure and supply chain; Insufficient user training on stove (and chimney) use, cleaning, and maintenance, lack of appropriate monitoring and quality control mechanisms	several of the factors across the two household- and community- level domains (notably, socio economic aspects, total perceived benefit, and tradition and culture) as well as the fuel and technology characteristics domain (in particular, general design requirements) are likely to act as absolute barriers in all settings; therefore, overlooking them during the design of a policy or program is like…
Rhodes 2014	Qualitative	2013	Peru, Nepal, and Kenya	137 women aged 20–49 years in Kenya, Peru and Nepal	Improved cookstoves	In Peru, women burned cow, sheep, and alpaca dung in the dry season, when it was easily harvested, and firewood during the rainy season. In Kenya, women only used firewood and crop residue for fuel, In Nepal, women burned firewood, dung, crop residue, and coal depending on what was available seasonally. In Kenya and Peru, women heated their homes and warmed water for cleaning and bathing with the…	Reduced maintenance; Flexible stove designs that respond to local cooking practices	used traditional stoves out of necessity and lack of other options; inappropriate improved cookstove designs and increased cooking time; practicality of conveniently produced or manufactured materials presents a significant benefit to the traditional stove, and potential barrier to any improved cookstove that relies on a complex design or imported materials. novel application and economic and sym…	locally produced or adapted improved cookstoves may be needed to meet the cooking needs of diverse populations while addressing health and environmental concerns of traditional stoves.
Robinson 2022	Excluded: Market mapping study on ICS use	2017	Nepal
Robinson 2022	Review	2022	Nepal		ICS		social prestige, convenience, and time saving, microfinance-schemes coupled with government subsidy programmes, reduces smoke and associated health impacts.	pilot users often had LPG and a traditional three stone fire in their household as well as a larger cook stove for preparing animal feed; seasonality: three stone fire provides space heating in homes that lack alternative systems for generating warmth, finance	market maps with a monitoring and evaluation element for identifying barriers to clean cooking uptake and facilitating product improvement by integrating end-user feedback.
Robinson 2021	Review	2021	Nepal		biomass cookstove	Nepal’s current level of primary access to clean cooking facilities is just 28% –over 50% of Nepalese households cook with firewoo	desire to increase efficiency and time-saving benefits whilst reducing smoke and associated health impacts, social prestige, convenience	Financial barriers' safety concerns, traditional three stone fire provides space heating in homes that lack alternative systems for generating warmth, inadequate supply chain infrastructure
Rosenbaum 2015	Mixed methods	2013	Bangladesh	Households were eligible if they met the following screening criteria: primarily used wood for cooking, had at least four household residents, and had at least one child under 5. Investigators randomly selected 15 study households from the pool of eligible households in each of eight villages for a total of 120 households.			fuel savings	slower cooking time, not suitable for cook large volumes of food in large pots; stove design; lack of correct knowledge of stove use	modifying stoves to meet consumer demands, including addressing the stove=fuel dyad for proper use and consumer satisfaction (‘‘product’’); and focusing more attention on ‘‘pricing’’ and financing innovations to make pro- ducts affordable and desirable, again with focus on the fuel stove dyad to reinforce total cooking costs, not simply the price of cookstove acquisition. S
Rubinstein 2022	Mixed methods	2021	Kenya	Survey data from1509 households, followed by an intensive one week “cooking diary” with 25 primary cooks and 10 semi-structured qualitative interviews	electricity for clean cooking	Liquefied petroleumgas (LPG) was preferred for daily cooking, with firewood or charcoal used for traditional dishes. Electricity was used only as secondary or tertiary fuel by 20 % (n=311) of survey respondents and only used once a week or less, mainly to cook rice and pasta or boilingwater.	ease of cleaning cooking pots and less discomfort related to the smoke generatedwhen cookingwith firewood	slow to cook and eneven heating, (i) the cost of eCooking appliances and ongoing costs of the energy for cooking, (ii) the reliability of electrical supply, (iii) perceived concerns over safety, and (iv) a reluctance to adopt eCooking as a replacement for traditional fuels or LPG. supply side constraints that include a lack of policy commitment to date to expand the use of eCooking, dissatisfacti…	To scale up adoption of electricity for clean cooking policies for (i) subsidising cost, (ii) strengthening reliability of service provision and (iii) addressing safety concerns are needed inaddition to awareness-raising of the benefits and practicalities of using eCooking appliances for everyday meals.
Saleh 2022	Mixed method	2021	Malawi	locally-made cookstoves	‘chitetezo mbaula’, locally-made cookstoves,	In the baseline dataset, a majority of time spent cooking (across the dataset) employed three stone fires, with the remaining less than 20% of the time spent using charcoal or firewood stoves. After introduction of the firewood cookstoves to all house holds, over 95% of the overall cooking time was spent using the new stoves, with consequent reductions in use of three stone fires and charcoal sto…	faster cooking time. ease of cooking outdoors.	stoves could not be used for very large amounts of food. firewood was sometimes in low supply. This related to the season, where there was little firewood to be found on the ground and this was sometimes damp or wet.	whilst there were no cooking-associated reductions in PM2.5 exposure after introduction of the cookstoves, the stoves were welcomed and widely used by residents across the village. Residents valued the efficiency and fast cooking of these stoves, as well as additional benefits such as a reduced need to tend the fire and the possibility of moving the site of cooking.
Seguin 2018	Qualitative	2016	Rwanda	48 in-depth qualitative interviews in Gisenyi, Rwanda with decision-makers and cooks in 16 households that adopted the improved cookstove system and 8 non-adopter households.	fuel pellets and improved cookstoves	Baseline stove ownership among the sample indicates that all adopter households own a charcoal stove (77% portable, 33% fixed). Nine percent of households have a traditional fuel wood stove and 9% have a Liquefied Petroleum Gas or elective stove.	Positive peer influence describing the cleanliness, affordability, and efficiency of the cookstove system encouraged adoption and use. Some adopters noted that cleanliness and low smoke production were major facilitators to adoption and use	negative comments by peers regarding excessive smoke and damaged cooking pots discouraged adoption. adopters and non-adopters said the cookstoves blackened and damaged cooking pots and produced excessive smoke.	Cost, cleanliness, communication among peer networks, and adequate training and instruction are important factors associated with the adoption and use of improved cookstoves and should be prioritized in the implementation of improved cookstove programs.
Semenya 2019	Review	2019	SouthAfrica	27 countries, a mixed methods review	Firewood	fire wood is the energy resource of choice selected by 85% of households in 27 study areas, followed by electricity and kerosene at 63%. Liquefied petroleum gas is used by 52%, charcoal by 22.2%, while dung and biogas are used by only 11.1% of the households in the 27 study areas, respectively.	However, the results show that there is a gradual shift from dependence on firewood to alternative energy sources as household income and educational levels improve. Mostly, households shift from firewood as a primary energy source to electricity, only if the use of the alternative energy resource is more convenient or their economic status has improved significantly.	The major drivers of firewood use in households are household income, educational status of the breadwinner, family size, and place of residence, fuel affordability and accessibility. Communities without electricity are forced to use alterna- tives, which are mostly dirty fuels. rural households rely more on biomass and kerosene due to affordability.	there is a gradual shift from dependence on firewood to alternative energy sources as household income and educational levels improve. Mostly, households shift from firewood as a primary energy source to electricity, only if the use of the alternative energy resource is more convenient or their economic status has improved significantl
Sesan 2019	Excluded because it is an interviews with the ICS enterprises not the adopters
Shankar 2020	Review	NR	LMIC	11 case studies	Clean stoves: LPG, ethanol, biomass pellet, biogas, electric/induction	In the Carchi region of Ecuador, where 93% of households are primary LPG users, only 19% of these households use LPG exclusively. The other 81% of households continue to use traditional wood fuel, with 79% of them using it at least once a week, and 27% using it daily. In the Central Jakarta and Yogyakarta regions of Indonesia, where 61% and 73% of households report primary LPG use, only 10% and 2…		costs of clean fuel; mismatches between cooking technologies and household needs; and unreliable fuel supply. LPG access difficult in some remote locations, leading to time and travel costs, Safety concerns of LPG, Local food/taste preferences	more attention should be paid to discontinuation of traditional stove use, not solely adoption of cleaner stoves/fuels. Future energy policies and programs should acknowledge the realities of stacking and incorporate strategies at the design stage to transition away from polluting stoves/fuels.
Shupler 2021	Mixed method	January 2018-June 2020	Kenya	426 PAYG LPG customers living in an informal settlement in Nairobi, Kenya		In Nairobi, 95% of study households continued using PAYG LPG during COVID-19 lockdown, with consumption increasing from 0.97 to 1.22 kg/capita/month.	Interviewed customers reported benefits of PAYG LPG beyond fuel affordability, including safety, time savings and cylinder delivery. PAYG LPG was also considered to be more convenient because participants did not have to carry the cylinder to the LPG retailer, nor did they have to buy match sticks to start the flame.		By promoting sustained use of clean cooking in a resource-poor, urban community where individuals commonly work in the informal sector, living on daily wages and often experiencing seasonal income fluctuations, PAYG LPG is an encouraging consumer finance mechanism that can help achieve universal energy access
Singh 2022	Review	The review centred on literature related to sustainable development goal 7 and were included till 11/07/2021 and drew 175 papers for full text analysis	Global	A total of 68 papers were selected for thematic discussion.	Focused on clean energy use	The majority of Asian countries were successful in providing electricity connection, and ten Asian countries are lagging in adopting clean cooking technologies. The Oceanic region is leading in energy access and affordability, but the share of renewable energy usage of the countries in the Oceanic region is below 50% of the energy basket. The Caribbean region is providing electricity access above…			Future research on energy-related goals should focus on energy justice, policy reforms, energy poverty, poor affordability, off-grid transmissions, renewable energy sources, alternative fuels, reforms in the energy supply chain, and international cooperation for better implementation of projects and for attracting foreign capital and private funds.
Stanistreet 2019	Qualitative	2016	Cameroon	28 semi-structured interviews (SSIs) and four focus group discussions (FGDs) in two rural communities of Buea (Bonjongo and Boana) and in a peri-urban community of Limbe	LPG	Cameroon uses both traditional type of stoves such as a three stone fire, and modern cooking methods using LPG. The study explores solid to clean fuels consumption.	LPG stove was considered clean, very fast, and some had multiple burners, therefore, were convenient when cooking large meals. LPG users did not report experiencing negative health effects from cooking and mixed users noted an improvement in their symptoms when cooking with gas.	unable to afford the initial purchase of the LPG kit, whereas mixed users and even some primary LPG users said that they struggled to afford regular gas refills. LPG users found it to be a real hindrance if their cylinder brand was not available for exchange at the shop. cost of transport to a retail point, Safety concerns. Firewood was readily available for many biomass users at no cost, particu…	sustained access to LPG refills among existing users as well as to encourage non-LPG users (particularly those who pay for their fuels) to adopt a cleaner cooking option. education campaign in the safe use of LPG, which reflects local cooking practices (including how to save on gas), could also be promoted to overcome safety barriers and encourage uptake.
Sundararaman 2016	mixed methods	September 2015- August 2016	Uganda	42 participants households	Improved cook stoves		Fuel savings: heat retention, fast cooking, cleanliness of stove,	Weight of stove and durability
Tawiah 2022	Mixed methods	2020	Ghana	Ten households were exclusive users of biomass fuel were randomly selected from the Kintampo Health Demography Surveillance Survey (KHDSS)	Clean stoves (LPG, Ethanol, Induction, Mimi moto)		perceived difficulty in biomass stove use, complexity, slow cooking, emission of smoke and intermittent need for refueling of stove with pellets during cooking.	disparity between clean stove sizes and households’ cooking pots – which tended to be too big.	Nearly all primary cooks (9 out of 10) households favoredLPGand ethanol stoves because they cooked faster, are less complex to operate and are easy to clean. Mimi Moto and electric induction stoves, we noticed that operational challenges and perceived difficulties associated with the stoves decreased participants’ preference for them.
Thakur 2023	Review		India		solar cooking technologies	Cooking	G	In India, solar cooking technology development is still in its early age, and hence; is highly reliant on the government’s favorable support. lack of technical expertise (TB1), lack of social awareness (SEB1), inadequate promotional policy framework (PB1), and possible risks of environmental contaminations (EB1)
Thoday 2018	Mixed methods		Indonesia	interviews with key informants, data from the National Statistics Agency and results from household surveys.	liquefied petroleum gas	LPG was their main cooking fuel in 2015 was 68.8%1. Of the remaining households, 4.4% reported kerosene as their main cooking fuel, 24.4% firewood (with 14.1% in rural areas and 10.3% in urban areas), 0.6% electricity, and less than 0.2% charcoal.	free starter packages and the fact that subsidized LPG was going to be cheaper than kerosene. Transition to LPG was was driven by Indonesia's fuel subsidy policies (Zero-kero Programme achieved a five fold national increase in LPG domestic consumption) which affected cost effectiveness of LPG compared to other fuels. LPG uptake was and continues to be influenced by household income, infrastructur…	outside urban centers LPG cannot compete with firewood and crop residues on affordability, as the latter can be collected for free. Biomass use as a secondary fuel was found still high (fuel stacking)	Overall, domestic kerosene consumption in Indonesia shrank dramatically, from 10 million kiloliters (kl) in 2006 to 0.8 million kl in 2015 – a 92% reduction in use. In the same period, LPG household consumption rose from 1.1 million tons (Mt) to 6.3 Mt in 2015 (Pertamina, 2017b) contributing to 8% of Indonesia’s total energy mix
Thompson 2018	Mixed methods	2015-2016	Guatemala	187 LPG stove owners who also used woodstoves and 33 in-depth interviews. Participatory and non-participatory observations among 10 participants, each lasted for 40-90 minutes. Seven FGDs were conducted among 47 participants. Stove use monitoring among 62 gas stove users.	LPG stove	In Guatemala, 50.1% of urban households and 93.4% of rural households use wood for cooking, but households are gradually adopting liquefied petroleum gas (LPG) stoves. In Guatemala, approximately 81% of urban and 19% of rural households use LPG stoves	the “new technology” should be framed in terms of what the “old technology” lacks. Women perceived that their social status increased when they owned an LPG stove because there was less smoke in the home and their hands did not get sooty	income is not a predictor of gas stove acquisition but may predict sustained use, (3) men are key decision-makers but messages about LPG do not target them, (4) when stoves are viewed as “prize possessions” they may not be used, (5) collective fear about gas stoves is not based on personal experience, but on “stories we hear”, (6) sustained LPG use is hampered by two major factors, seasonally ava…
Troncoso 2011	Excluded: reported perspectives of project team not the end users.	2010	Mexico	24 people were interviewed four researchers, three NGO members (the project coordinator, a technician, and a stove builder), two project technicians, five graduate students (whose theses were related to different aspects of the program), one development worker for the first stage, one physician hired to coordinate the health study, one nurse participating in the health study, three builders train…	Improved cookstoves
Vigolo 2018	Revew	1984-2018	Global	81	ICS	ICS	convenience of ICS in terms of ease of use and time savings. improvement of health (e.g., reduced coughing, eye pain, allergy, headache)	The price of ICS can be a barrier because it is relatively very high compared to the purchasing power of lower income communities. Women are more likely to use ICS than men, but often they lack the sufficient authority and economic power within the household to impose their decision. Household size has a negative effect on ICS adoption because ICS. A low awareness about health and environmental r…	Households with higher income are more likely to adopt ICS than lower income households. The intention to adopt ICS decreases when households have free access to free fuelwood (e.g., near to the forest). Households’ intention to purchase ICS is directly influenced by the behavior of their peers and neighbors.
Williams 2020	Qualitative	2017	Peru	22 in-depth, semi-structured qualitative interviews with women from the intervention group of the CHAP trial	LPG	The trial enrolled 180 non-pregnant, female primary cooks (aged 25–64 years) who cooked indoors with biomass daily between January 2017 and February 2018	Facilitators of LPG use included: support from study staff, family support, time savings, previous experience with LPG, stove design, ability to use existing pots, smoke reductions, desire for cleanliness, removal of traditional stoves, and perceptions of luck.	Barriers to LPG use included: fears of LPG, problems with LPG brands, delays in obtaining LPG refills, social pressure, perceived incompatibility of traditional dishes, perceived inability to use clay pots, separate kitchens for LPG and traditional stoves, designated pots for use on the traditional stove, and lack of heat	Social and cultural barriers to exclusive LPG use can be overcome when LPG stoves and fuel are provided at no cost to users and supplemented with behavioral support.
Williams 2022	Qualitative	2019-08-01	Nepal	in-depth semi-structured interviews with 17 participants	Toilet-linked anaerobic digesters	In 2015 Nepal’s domestic biogas programme had installed approximately 350,000 domestic biogas units and of these up to 79% had a connected toilet	improved health, cleanliness and reduced wood collection offered by the biogas compared to wood fuel and the reduced cost compared to LPG, practicality of installing a TLAD rather than a DFAD and a separate toilet in terms of saving money and space.	socio-cultural reservations in the older generation, lack of Operational knowledge	Grassroots initiatives that understand the diversity of localised socio-cultural norms will likely be imperative for successful TLAD dissemination.
Williams 2022	Qualitative	February 2020–January 2021	Assam, India	in-depth semi-structured interviews with 40 participants from different households in the Brahmaputra valley	Toilet-linked anaerobic digesters	out of the 6.4 million households in Assam approximately 2.16 % (138.5 thousand) households have installed domestic biogas and more broadly, only 42.1 % of the population use clean fuels for cooking	Improved sanitation and cleanliness, Economical (utilising waste, no separate toilet, save on LPG cost), Increased biogas production, Labour reduction as toilets will not have to be emptied and cleaned out	Concerns that the kitchen and food will smell and taste; HE is not available in sufficient quantity to produce enough biogas for a household, social norms and risk of social exclusion, Eating food cooked on biogas made from TLAD biogas is ritually and physically polluting/dirty	Adoption of TLADs could be facilitated through opportunities such as technology demonstration, social group adoption and a greater perceived necessity.
Woolley 2022	Qualitative	2021	Rwanda	Sixteen qualitative in-depth interviews were undertaken with women living in an underprivileged neighbourhood in Kigali, Rwanda	Liquid Petroleum Gas (LPG)	In urban areas in 2019, biomass was used for cooking by 80.3% of households, with a prominence of charcoal. Of the 16 interviewed, 12 cooked outdoors (75%), two (12.5%) cooked indoors (in the main home) and two (12.5%) in a separate kitchen.	Preconceived beliefs, experiencing smoke reduction and the briefly described short-term health effects, directed motivation. community-based education was identified as facilitator.	Limited knowledge of the health effects of air pollution, cost, housing constraints and safety
Yasmin 2022	Mixed methods	2020	Pakistan	adopters household from 80 villages in Pakistan and nonadopter household nearby household of the adopters having similar socioeconomic characteristics as adopters. [630 respondents (315 adopters and 315 non-adopters]	Domestic biogas program		age of household head, area of the house, cook education (women), location of the kitchen (inside the home), and the distance of the house to the bus stop (minutes)	family size, risk aversion, cook education (women), kitchen (inside the home), home structure, and non-availability of inputs	biogas installation was a risky business, and they were scared to invest in it in the absence of any insurance mechanism. Besides, the financial status of the adopters was better than both non-adopters and potential adopters, which helped them overcome the initial barrier of the high initial cost required for installation.
Zahno 2020	Exclude: assessed effectiveness of interventions like health messaging and vouchers in adoption of LPG

## Sheet: Selected
Author and year	Type of study	Date of data collection	Country	Population/Sample size	Type of stove assessed	Uses	Acceptability		Authors' remarks
							Facilitators	Barriers
Abdulai 2018	Mixed methods cross-sectional study	2015	Ghana	19 FGDs; 25 IDIs; quantitative survey among 200 random beneficiaries of LPG	LPG stoves	LPG use gradually decreased from 40% in the first week to less than 5% after 9 months, and over 80% of respondents used their traditional three-stone fires for cooking their main meals the previous day based on self-report. Over half (58%) of all respondents never refilled their LPG cylinder after the initial refill, which was a requirement to receive the stove, over the 9 months of follow-up	LPG Use Facilitates Multi-Tasking—The use of LPG allows some people to multi-task with other household activities. LPG Use Promotes Male Involvement in Cooking—Respondents reported that with LPG stoves, males were more willing to participate in cooking activities. LPG Use Speeds Cooking—Respondents commonly mentioned that the LPG cookstove is fast and convenient. Some respondents also emphasized …	The main barrier to the use of the LPG cookstove was the cost of LPG refills. Most of the beneficiaries are farmers who depend on seasonal crop yields and lack regular source of income to buy LPG. Household and Pot Sizes—Respondents reported that, the one burner stove was not only inadequate for cooking, but they was unable to keep their large pots steady during preparation of some local meals th…	Ideal paper to launch the paper
Adane 2020	Cross-sectional study	2018	Ethiopia	5830 households	Improved Cooking Stoves (ICS)	The prevalence of ICS technology adoption was 12.3% in the study area, and the majority (62.2%) of the adopted households had used their ICS for more than 2 years from acquisition.	households headed by females (AOR 1.96; 95% CI 1.24–3.10), private house ownership (AOR 4.58; 95% CI 3.89–6.19), separate cooking location (AOR 1.84; 95% CI 1.49–2.78), fuel purchasing (AOR 2.13; 95% CI 1.64–2.76), positive perceived health benefit of cookstove (AOR 1.76; 95% CI 1.15–2.70), optimistic previous social interaction (AOR 1.81; 95% CI 1.46– 2.26), traditionally suitable (AOR 1.58; 95%…	These are lack of coordination, un-affordability, unclear regulatory responsibility, lack of awareness, insufficient market development, cultural factors, and inadequate electricity supply. In addition, the lower educational level of the household head (AOR 0.31; 95% CI 0.23–0.42) and fuel processing requirement of cookstove technology (AOR 0.55; 95% CI 0.44–0.70) were found to be barriers for ad…
Agbokey 2019	Qualitative	2015	Ghana	112 women who had exited at least one year from the intervention (BioLite and LPG)	BioLite and LPG	Part of a longitudinal comparative study (1 year) that compared the use and outcome between BioLite and LPG.	Cooks faster, uses reduced quantity of firewood, and time for gathering firewood, allows for household multitasking, food cooked in clean cookstove were tastier and smelt better, produces less smoke, LPG promoted harmony in the house, as it was swift, husbands could cook indoor (men felt shy to cook outside)	Size of the stove: Though participants reported the continuous use of their BioLite cook stove, they indicated that they still use their traditional hearth cook stove alongside. Some related this behavior to the size of the stoves which they considered too small to support big pots, which they use when cooking for a larger number of people. The women in the study communities usually cooked for la…
Alam 2016	Qualitative	NR	India	42 (14 women, 12 husbands, 10 seniour women, four CHWs)	comparative qualitative study in households using mix of traditional clay stove, LPG and Kerosone stoves	Most households used both traditional and LPG types of stoves. Some used both in parallel depending on the need and types of food.	Traditional stoves were found to be inconvenient, and had health concerns. Inconvinience were related to need to char the pots before cooking, and the extra efforts in cleaning, black soot staining the walls, the room becoming hot and smoky, problems and delays with stove ignition, and large amounts of fuel required. Monsoon season added extra challenges as it caused greater moisture content in t…	Having no other options and lack of financial ability emerged as the dominant reasons of continuing using traditional stoves in many interviews. Role of decision makers to adopt the improved cooking stove was also referred to be a major barrier. Women in kitchen had to seek decision of male household head, mother-in-law and village authorities. Limited or no knowledge about HAP exposure. Gender a…
Asante 2018	Qualitative	November 2015 to October 2016	Ghana	Focus Group Discussions (FGD) were conducted among women who were primary cooks (beneficiaries and non-beneficiaries of LPG), and male household heads from beneficiary households (, 2016).	Three stone fire stoves and LPG stoves	The study assessed the use of traditional three stone fire stoves and LPG stoves before and after the delivery of the LPG stoves among 200 randomly selected primary cooks. In 1990, use of LPG for household cooking was about 1% in the whole country and less than 1% in rural areas. According to the most recent national data, this has increased to about 22% and 6% in 2014 respectively. In 2014, wood…	Facilitates multi-tasking: Whilst cooking I could be doing other things. I can even wash my farm attire, eat early and sleep. Male involvement in cooking: Before the LPG cookstoves I had the perception that cooking is for women because going to set fire to cook as a man means you don’t have a wife. For now, this perception has reduced because of the LPG cook stove. Fast cooking: before the gas ca…	Poverty is the root cause of continued use of the traditional three stone fires. I also think that money for refilling the gas was a hindrance. Mostly the income we get here is seasonal. When crops are in season, it might be easy to refill, however when the farm produce is finished that is when the refilling will stop. In the Nkoranza study communities, RLP participants had to travel an average o…
Astuti 2019	Qualitative	2012-2013	Indonesia	44 semi-structured interviews	LPG against traditional	Between 2007 and 2011, a considerable rise was seen in LPG users from 10.5% to almost half of Indonesia’s households (47%), and an associated reduction of kerosene users at the household level from 36% to 9%.	A common theory of energy choice is the energy ladder theory which follows the notion of the rational utility-maximiser. In the energy ladder theory, energy choice is determined by economic rationality. This implies that a high income household tends to use more expensive modern fuels and a low income household lower cost traditional fuels. A study in Ghana for example showed that the price of fu…	However, in some cases subsidies and incentives have proven inadequate to attract people to adopt modern fuel because there remain other alternatives such as firewood that are more affordable and convenient to use. For example, one study found low income households in India to be uninterested in modern fuels despite the government providing a high energy subsidy for LPG and kerosene [65]. News ab…	Rich and relevant
Atagher 2017	Mixed methods cross-sectional study	2015-2016	Nigeria	83 respondents with semi-structured interviews, focus group discussions and observations; 21 household surveys	Improved Cooking Stoves (ICS)	The main fuel used by households for cooking during the study was firewood and 88 percent of the respondents cook on three stone fireplaces whilst the remaining 12 percent cook on energy efficient cookstoves.	Desire for less smoke production; intention to reserve firewood collection for emergency; government subsidy to use improved cooking stove (ICS), female's opinion on choice of stove (because she cooks), cleanliness of the stove (utensils, and vicinity), smoke related health concerns (irritating of eyes, pain)	Lack of alternative fuel, options, motivation to stacking and anticipation of fuel shortage; seasonality of electricity availability,
Baltruschat 2019	Quantitative/Thesis	2018	Cambodia	survey among 208 household representatives	ACE-1, Advanced Biomass stove	More than a quarter of households (26%) recognized ACE-1 ABS. Most common cooking stove is LPG.	Saving money and fuel, safe cooking, clean cooking (no smoke), easy to light, good demonstration of stove, good technology, perceived need of new stove, having mix of options to use fuels (e.g. solar panel attached to it, charging outlets for e.g. phones, light), higher number of adults earners in households, level of education, social influence	More than three-quarters had to consult other family member before buying, small stove entrance (where woods are placed), large household size meant not adopting ABS, seasonality of income, fuel stacking--money saving.
Belachew 2024	Mixed methods	2019	Ethiopia	Mixed methods (two FGDs each with 8 members) and 15 KIIs), retrospective data analysis from collected reports, books, articles.	Improved Cooking Stoves (ICS)	Major sources of energy for households in the study area were dry biomass; such as firewood, cow dung, crop residue.	Long distance to the market where ICS is available, perceived health benefits, reduced indoor air pollution, reduced fuel consumption, increased awareness on the use of ICS	Adequate access to forest resources nearby
Belachew 2023	Mixed methods	2019	Ethiopia	191 randomly selected households; 10 FGDs	Improved Cooking Stoves (ICS)	72% of households used fuelwood. 22% used dung cake, 6% crop residues.	Durability of stove, reduction in cooking time, reduction in consumption of fuelwood, reduced smoke reduction, protability, stability of stove, fuelwood inlet size, stove-holding attribute, stove size, meeting large cooking demands, large family size, large adults size, distance to avialability of ICS, urban based, raised awareness, adequate space for kitchen construction, separate kitchen,	cost of the stove, stove not suitable for all fuel types, base too small, small inlet size for wood, livestock holding, land holding
Bnka-Coker 2018	Mixed methods retrospective secondary data and qualitative interviews	2017	Ethiopia	Secondary data analysis, followed by interviews among 50 low-income households in 2017	Clean Cook ethanol stove	Clean Cook stove intervention	CleanCook was convenient and fast, lower cost, running out of alternative source of fuel (e.g. kerosone, firewood), belief that ethanol supply was efficient, consistent supply was a major bottleneck for implementation,	39 of 50 women reported need for multiple types of stoves to cooking different foods, e.g. Charcol stoves were popular for making coffee, CleanCook stove was unsuitable when preparing large Ethiopian injera, multiple cookstoves needed for multiple dishes faster, unavailability of ethanol supply,
Berhe 2017	Quantitative	2015	Ethiopia	300 small farmers in the Tigray region	Biogas energy	In the study site, there were multiple stoves were utilized that used biogas digesters, firewood, charcoal, and dried dung	BIOGAS: More female headed households utilized biogas energy, excessive smoke production by alternative sources, availability of credit facility, better financial capacity (e.g. to repair/maintain), younger members at households meant being able to feed the biogas DRIED DUNG: Living in farms, cattle holding CLEANER STOVES: financial capacity	BIOGAS: Cattle holding, system failure, unable to cook Injera, and coffee, perceived good taste of food when cooked in wood and charcoal, living near the forest DRIED DUNG: Living far from forest	Households were also likely to use multiple sources of fuels for safety
Bhojvaid 2014	Qualitative	2012	India	20 SSIs and FGDs among 11 rural villages (total participants=103)	ICS	75% of households relied heavily on traditional mud stoves	amount of heat production, time savings, advatages for specific types of cooking preparations, cost of illness due to smoke emissions, time savings, portability, stove durability, influence from other household members, community's adoption behaviour, village leaders, neighbors, relatives,	Large families (to cook large amount of food) meant that they stacked multiple stoves, money to buy LPG, traditional stoves were appropriate for certain food preparations, preference for outdoor cooking, perceived ease of cooking, better taste. Common tradition to fuel stacking, fuel shortage (LPG), maintainence problems, top loading ICS that required addition of fuel through the top of the stove…
Boudewijns 2022	Review	2022	NA	NA	ICS	ICS	Support for cost of stove purchase; knowledge and higher level of education, behaviour change support programmes, public cooking demonstration, training sessions, safety, cleanliness, home provements, health beneifts, compatibility, ability to accommodate multiple fuels, fuel sizes, pot types, fit of the stove in the kitchen space, technology that does not affect the taste of food, compatibility …	High initial costs, little access to credit, and ongoing costs for maintenance were reported as key barriers to the acquisition and sustained use of cleaner cookstoves in several reviews, unaccounted culture, geography, season, fuel type, local practices, cooking needs, demands,
Cabiyo 2021	Qualitative	2017	India	50 SSIs	LPG stoves	Under Indian Pradhan Mantri Ujjwala Yojana that distributed over 80 million LPG stoves	Speed in cooking, fast-cooking (culturally important task of preparing tea, coffee, or hot snacks), improved livelihoods, saved time for income generation, time saved from cooking allowed other work, being able to own additional LPG cylinder/cannister	Complex refilling process, running out of gas, delivery difficulty (e.g. delays), financial constraints, fluctuation in government subsidy, long refill gap
Cabrera-Torres 2020	Qualitative	2018	Peru	15 SSIs	Study assessed three types of cookstoves (traditional open fire, wood-fueled chimney stove, and LPG stove)	In rural areas of Peru, the predominance of cooking fuels are LPG (66%), wood (29%) and coal, natural gas and electricity (5%).	Health concerns resulting from traditional stoves (e.g. eye, head, musculoskeletal and respiratory symptoms)	LPG use: Expenses to re-fill, sparing fuel, types of food, cooking time (large amount of food during festivals are cooked in traditional stove); gas was used to quickly heat food. Traditional stove adds flavor of the food, easy access to wood, safety concerns related to LPG, combined use of stoves, distance from home to fuel distributor,
Catalan 2018	Qualitative	2013-14	Mexico	62 SSIs	Improved firewood cookstove	Majority used traditional stove	Stained the utensils, smudged hands of cookers, used excessive firewood, smoke production, damaging of clothes, and making stingy, open fires pose threat of fire propagation, burning of eyes and throat. Advantages of ICS stove: required less firewood, no smoke production, simultaneous cooking possible, keeping food hot was posisble, no health concerns, cooked food more quickly, perception that th…	Large amounts of food for special seasons, men's demand for cooking in traditional stove, demands on occassions where food had to be prepared for large number of guests/people. Speed of cooking and practicality of traditional stoves for food, traditional stoves allowed women to sit on the floor or on the wooden chair, allowing other family member to sit around and socialize, standing for ICS was …
Chanchani 2021	Ethnographic	2017-2020	India	ethnography	Assessment of traditional and improved cook stoves	Majority used traditional stove	Fastness of LPG stove in meals preparations, tea preparation, small family size, land holdings, Younger generation in the family, indoor air pollution from smoke, preference for clean and hygienic fuels	Economic capacity, continuous supply of LPG cylinders, stocking alternative fuels for security, and availability of other fuels, vulnerability of reliance on firewood, saving money from collecting firewood, flexibility to buy woods in smaller price compared to LPG cylinder
Dalaba 2018	Mixed methods	2016-2017	Ghana	Interviews=16 and survey among 592	LPG stove users	Ghana relies on biomass (mainly wood and charcoal) for most of its cooking needs.	>40 years as a cook, higher education level, larger family size (>6), economic well-being, individuals living in neighborhood where neighbors have used LPG, ability to cook certain foods (requiring prolonged period), smoke reduction, fuel efficiency,	Scarce supplying/refuelling station, cost of stoves, cylinders incluidng fuel type, distance to the LPG filling station, lack of information about LPG, fuel stacking, owing charcoal stove, three stone stove, safety concerns, shortages of cylinders, not getting the right amount of gas in the cylinder, frequent price increases, and cylinder leakages,
Debbi 2014	Systematic review	1989-2011	Global	Qualitative reviews of 14 studies	Improved cooking stoves	All types of stoves, with focus on improved cooking stoves	Mud stoves requiring too much fuelwood, fuel saving, time saving, wide and multiple fuel mouth for expedited burning, improved stove could keep the house warm for long time, shorter distance to reach fuel, wood, short-term health benefits such as reduction in burns, respiratory symptoms, headaches, runny nose, sore throat, sore eyes. Safety issues, restriction of firewood by forest rangers, clean…	Using multipe cooking strategies to utilize the benefits of different stoves, belief that traditional food required traditional stove, requirement of small wood pieces, price of stove, cooking large quantitaties of food for many people or in festivals, stoves cost,
Desalu 2012	Cross-sectional quantitative study	2010	Nigeria	670 households in rural and urban region of Nigeria	All types of stoves	Around half of the surveyed population used multiple sources of energy for cooking, single energy source was more common in rural areas. The most common primary cooking energy in both urban and rural areas was kerosene	Richer families, urban settlement, awareness of adverse effect of wood smoke on the health,	Rural settlement where wood, agric, waste, dung and charcoal was found easily, low level of education, lack of ownership/dwelling, large household size, residing in traditional house, availability of solid fuel,
Dey 2024	Mixed methods	2021-2022	Bangladesh	210 household representatives, 12 FGDs among 60 women	Traditional biomass stoves & LPG stoves	Almost 87% of the households used traditional biomass fuel, including cow dung, for cooking and heating, and only 13% of families used LPG as a supplement to biomass	Unhealthy condition, LPG as easy to use, air pollution due to smoke, overal education of household members, richer families,	Easy availability of forest based wood fuel, tradition of collecting woods, perceived better taste of food in firewood, nourishing, healthy food, safeguard against cold in winter, easy to cook, socialization scopes, surplus fuelwood could be sold, financial constraints,
Goswami 2017	Qualitative	NR	India	20-25 people/FGD in eight villages	All types of stoves	Traditional firewood stove was popular	Food cooking for larger social functions,	Cultural preference for firewood cooked Chapatti, caste and political dynamics (socio-economic characteristics), remoteness, poor technology access, subsistence needs.
Gutierrez 2023	Qualitative case study	2022	Colombia	Direct observation, 23 semi-structured interviews and documentary evidence	Improved cooking stove	Fuelwood, traditional stoves	Saving of fuelwood, convenienet to use and clean, designs looking similar to traditional stoves, can use different wood sizes, easy to light, locally prepared, firewood making kitchen dirty,	Longer cooking time, greater maintenance requirements, requirement of small sized woods, difficulty in lighting fire, difficulty in cooking in large pots due to small sized pot-holders of ICS, preference of traditional stoves becuase of cultural factors including better preparation of traditional food, better food tase, additional benefits of heat, light & facilitating social gathering, relative …
Hartinger 2012	Mixed methods	2008	Peru	115 houses	Improved cooking stove	Traditional stoves and various types of ICS	Faster cooking and time saving, less smoke in the kitchen, less exposure to smoke for children, less eye irritation among themselves and their children,	Need to collect firewood, back pain when collecting firewood
Hewitt 2022	Qualitative	2017	Tanzania	30 Interviews with biogas stakeholders and observations	Biogas as a cooking fuel	Traditional and improved cooking stoves	Easy to light the flame, reduced/minimal smoke production, heating water in the morning without having to light the fire in traditional stove	Poor functionality, insufficient gas production, production failures affecting the supply chain, failure to meet cooking needs, inadequate amount of gas-fostering fuel stacking, cooking Ugali and Makande that required prolonged and slow cooking, cooking heavy foods such as maize or beans (local cuisine)
Hing 2023	Mixed methods	February 2019- March 2021	India	Assessment of improved cooking stove in 159 households (10 days) and 91 households (468 days). 30 interviews	Improved Biogas	Traditional stoves, study assesses impact of Berkely India Stove--an improved cooking stove	Saving of fuelwood (fuel stacking), quick cooking, and less smoke production	Financial constraints: stoves were sold at 50% subsidized price due to affordability issues.	There was a decline in long term use of improved cookstove over the course of post-purchase period.
Hoigt 2019	Qualitative ethnographic	2011	Uganda	72 semi-structured interviews with 63 women/household	Improved mudstove	Traditional three stone stoves	Difficulty finding firewood (specially when ill, pregnant or old age, bothered by smoke produced, saving fuel/firewood	Difficult to construct improved mudstove, lack of knowledge on how to build the stove, complex stove, donor dependance on ICS, lack of community participation, and lack of training, traditional stove offered a space for socialization and gathering, perceived expensive, local building possibility, availability, maintenance, training on building the stove, too much work, time and traning to build,
Hollada 2017	Qualitative	2015	Peru	31 in-depth interviews with primary cooks and their families, health workers, community leaders, and improved stove contractors and observations	Three types (traditional, locally improved, and LPG)	Traditional, locally made improved biomass burning stoves, and LPG stoves	Fast cooking, can warm food quickly, usable in bad weather such as rain or wind when wet biomass fuels are hard to light, easy to use specially when tired or busy, saving time, cleaner, younger people, and children did not perceive the danger of using LPG, awareness on health hazards due to traditional stoves,	Preference for food cooked on biomass burning stoves (locally improved or traditional), taste of food in LPG as different, unnatural, not having any taste, warmth from biomass-burning stoves specially in the winter and early morning, biomass maintains the heat for an entire kitchen/house, valuing traditional living and cooking, LPG cannot cook traditional dishes, cooking larger portion is impossi…
Hou 2022	Quantitative	2016	China	1924 respondents from 717 households	Assessed all kinds of fuel for cooking that included eight choices were provided including firewood, straw or crop stalks, coal, marsh gas, LPG, natural gas, electricity, and others	All types. According to the survey’s data, 38.1%, 22.8%, and 7.6% of households used only one fuel for cooking in 2006, 2011, and 2016, respectively, while the majority use stack fuels for cooking. Most households choose biomass as the primary cooking fuel, but it has decreased over time, and households tend to choose progressively cleaner fuels over the past 10 years.	Government's initiative to cleaner energy implementation, disseminating health and environmental impacts of solid fuel use in rural areas, supporting women to reduce indoor air pollution (as they are the primary cooks), knowledge dissemination on health hazards of biomass.	Economic constraints: higher costs associated with cleaner fuels. Traditional practices and availability of solid fuels like biomass and coal. Lack of infrastructure for clean energy in some rural areas.
Jagger 2018	Mixed methods	2015-17	Rwanda	data from an ongoing impact evaluation, a series of focus group discussions, and interviews with Inyenyeri staff.	biomass pellets and a fan micro-gasification improved cookstove (Philips stove, mimmi moto stove)	Clean cooking alternative to charcoal	Mimi Moto stoves are hygienic (can be used in the living room and cooking area), and “light immediately” . innovation in temperature control and heating loss.	lack of funds to pay the sign-up fee, inability to pay for fuel in one monthly payment, and preference for purchasing fuel in smaller quantities. customers were unaware of repair services and others faced difficulties in getting technicians to repair stoves. Philipa stove - Misinformation about what fuel to use, difficulty controlling the temperature, exceedingly high cooking temperatures (a prob…
Jewitt 2020	Qualitative	2015	Nigeria	household surveys undertaken with 21 participants recruited during the FGDs	slightly cleaner charcoal and transitional kerosene stoves to ‘clean’ gas and electric cookers	Households used firewood, electricity, kerosene, charcoal as cooking fuel,most used a stack of fuel/stove combinations to meet their cooking needs.	Seasonal (Firewood difficult to aceess and wet cooking locations in rainy season), Perception of ease of use and faster cooking with firewood.	Socio cultutural factors, economic factors, poor acess to improved fuel, fear of explosions (Kerosene, LPG).
Jewitt 2022	Qualitative	2019	Nepal	Qualitative data drawn from focus groups (FG) and semi-structured interviews (SSI). Five focus groups were selected on the basis of sex, age and type of cookstove used (FG-1–5).	Improved cookstoves (double-burner mud-built cookstove with a chimney) for household airpollution reduction.	all households were offered an improved double-burner mud-built cookstove with a chimney in 2012–13. 93% of households had used them prior to 2015. Whilst 45% of sample households were still using them in 2019, 17 households reported backsliding to (or ‘re-domesticating’) traditional cookstoves following damage from the 2015 earth- quake.	Government-led information, communication and education initiatives; concern about HAP-related ill-health, Distaste for soot-blackened kitchens and pots.	Mountainous terrain limits energy infrastructure, Poor access to stove markets and LPG cylinders, zero or low cost firewood from farm land or community forests, earthquake-related changes to the built environment and cooking systems. Unaffordability of clean cooking systems. Cooking preferences vary by age and gender. Education influences cooking preference. The need for space heating and large q…
Kelebe 2018	Mixed methods	2016	Ethopia	a cross-sectional survey of 400 randomly drawn households, Focus group discussions, key informant interviews, and field observations were also used	Domestic biogas plants	cooking and reducing the energy expenditure of households including lighting and boiling water.	the price of electricity service is much more expensive and rural households cannot afford to pay for such type of services as they have less disposable income. Instead, biogas can be used for both home lighting and for other domestic energy needs such as cooking food and boiling water. The byproduct bio-slurry can be used as a fertilizer leading to positive crop yield. Existence of subsidy for t…	Inadequate institutional support, High cost of construction, Shortage of manure, No space for digester pit preparation, Spillover effect of failed digesters, limited knowledge
Khandelwal 2017	Literature review	NR	India	The study does not specify a precise sample population but refers to multiple cookstove initiatives across different regions in India, indicating a broad and diverse sample.	Improved cookstoves	Cooking	Policy awareness on how fuelwood causes deforestration, indoor air pollution. Joint efforts from WHO, USAID, and NGOs promoting smokeless stoves can be efficient to reduce the use of traditional stoves. Successful programs offer stoves, with the features such as saving fuel where it is scarce or costly to purchase, decrease cooking time, easy to use and compatible with existing cooking practices,…	ICs represents a big change in cultural norms; complex household and community dynamics. Traditional stoves are symbols of home, love, family and female competence. Dung produced in rural households are a great source of fuel. The most salient problems are low rates of initial household adoption and subsequent low usage rates. Even wehn initial adoption rates are adequate, there is usually a mark…
Khushk 2005	Mixed methods	2002	Pakistan	45 women from households using improved stoves in two villages of District Thatta and Hyderabad, Sindh, Pakistan. eight FGDs were conducted i.e. two from women who were using Smoke free stoves, three from women using traditional stoves, and three from village development organizations (VDOs)	Smoke free stoves and traditional stoves	Ninety-eight percent of SFS and 93% of TS households were using wood for cooking	SFS produces less smoke and improves the environment of the kitchen (i.e. less soot) as well as less exposure to heat. Some women also think that it is easier and quicker to ook, because two pots may be cooked at the same time. Women using TS complained more of tears while cooking (TWC) as well as difficulty in breathing, heat, and cough.	The SFS are not considered sufficiently durable.
Lambe 2019	Mixed methods	November 2018-May 2019	Kenya	Survey questionnaire on 30 households, 30 indepth interviews, 25 FGDs, and 30 stove use monitoring	LPG	Over 90% of Kenyan households still rely on solid fuels or kerosene.	Saving money, convenience, health and safety, aesthetic appeal, income generating potential, awareness on how to install/activate the stove; clarity and accuracy in informaiton on optimal use, demonstration, anticipation and experience of saving money, saving time, protable stove, cleaner pots, digiital stove, less smoke production	Disruption in fuel supply,
Lambe 2020	Mixed methods	2018-2019 (6 months of ICS use)	Kenya (peri-urban)	30 households, semi structured interviews and focus group discussions	Improved cook stove (Mimi Moto pellet stove)	Prior to the introduction of the MM stove, 80% of the households used LPG – 12 exclusively, and 12 in combination with charcoal and/or kerosene; five used kerosene, and one used an electric stove	Primary factors motivating purchase of the MM improved cookstove: saving money, convenience, health/safety. Saving money group mentioned increase in charcoal prices driving their purchase. Convenience group liked that the stove was portable and cooks quickly. Health/safety group had household members suffered from chronic health problems aggravated by charcoal smoke.	Inconsistency of fuel supply and lack of infrastructure related to technical advice, repairs, and spare parts. Some users said they were disappointed that kerosene was needed to light the stove (considered unsafe and unhealthy). Many households reported difficulty activating the pay-as-you-cook card reader, and a general dissatisfaction with having to use it, as it made them feel “locked in” to a…	qualitative interviews paired with stove use monitoring data which adds a cool empiric data element
Loo 2016	Mixed methods (pre/post intervention study with cross over)	Not stated (2 weeks of each ICS use)	Kenya (rural)	43 households in two villages	6 different ICS (two improved rocket stoves, two electric fan-assisted gasifier stoves with solar panels, one double pot rocket with chimney stove, and one built-in clay rocket stove with thermal-powered fan	95% of households use firewood as the main fuel for cooking on traditional three stone fires; majority of households in these villages are in the lowest SES of Kenya	All ICS were regarded as efficient compared to the three-stone fire in terms of less firewood needed, and retaining and directing heat. Respondants reported improved health associated with less smoke, and noted that symptoms such as coughing and headaches were reduced.	Concern that ICS with electronic parts would not be repairable because of availability of equipment/parts. Inability to cook a variety of dishes, especially local ones. Need to cook for large groups. Need to supervise fire more frequently because some ICS only took smaller pieces of firewood. Added labor of chopping firewood into smaller pieces.
Malakar 2018	Case study of a villlage comparing TV to LPG connection; structured and semi-structured household interviews	2017	India (Andhra Pradesh)	12 households in one village (30% of total households in the village)	LPG (cooking fuel, no improved stove)	The entire village cooked with firewood, which was self-collected from a nearby forest, using traditional stoves without chimneys. A few houses stacked LPG, electric rice cooker, and firewood. Nearly every house in the village has a TV, but only one house owns LPG stove. Below average SES village, houses are either brick or mud	Convenience of fast cooking and ease of washing dishes because LPG does not leave stains on the dishes; improved house condition because LPG did not cause black stains on the ceilings	Concerns about affordability of LPG was the most repeated barrier and many households did not know of the government subsidy for LPG; Safety concerns with regards to children were brought up; discomfort with not knowing how to cook with LPG
Malakar 2020	Focus group discussions (FGDs)	2017-2018	India (Andhra Pradesh)	FGD participants recruited from 4 villages in the same district; total of 70 women in 10 FGDs, of which six were with firewood users and four with LPG users.	LPG vs firewood (cooking fuel)	Two villages in which all the households used firewood as their primary cooking fuel and two villages in which the majority used LPG as their primary cooking technologies, No household in any village reported using intermediate cooking technologies, such as improved cookstoves. nor the use of dung as a cooking fuel.	Faster cooking time with LPG allowed users to spend more time taking care of children/household members and have more recreational time; improved health and less irritation to eyes; perception of higher social status	Belief that food cooked on LPG was less healthy or less tasty; LPG might be a financial burden as it limits control over one’s material environment, and also potentially constrains children’s educational opportunities. Selling firewood generated income while LPG was seen as a regular cost	Framed around Nussbaum’s list of central capabilities for universal application
Malakar 2018	Focus group discussions (FGDs) and qualitative interviews	2016-2017	India (Andhra Pradesh)	Participants recruited from 3 villages in the same district; 31 households interviewed (19 from firewood only users, 12 from firewood + LPG users); 17 FGD (6 from firewood only users, 2 from firewood + LPG users);	LPG vs firewood (cooking fuel)	All families used firewood as the primary cooking fuel, and some had LPG as a secondary cooking fuel. Firewood for cooking was self-collected; No family using only modern fuels was reported	Sense of belonging--if relatives adopted LPG then users were more likely to adopt; households where men cook as well as women were more likely to adopt LPG; households where women generate income other than traditional roles were more likely to adopt LPG	Belief that cooking with firewood is an established tradition that should be carried on; Household decisions around cooking fuels made by men, who did not see upgrading cooking fuel as a priority partly because they do not cook; collecting firewood also associated with Income generation
Martin 2013	Focus group discussions (FGDs) and semi-structured interviews	2012	Uganda (peri-urban)	low-income, peri-urban households in Wakiso District; FGD with 24 village halth volunteers, 24 men in community, and 24 women in community; Interviews with key informants including community leaders, government employees	Improved cookstoves in general (authors reference locally-fabricated top-lit updraft gasifier (TLUD) stove but this stove was not available in the study district at time of study…)	Most households have 1 to 3 unimproved stoves in their households, stoves mostly made from clay and traditional three stone fires; Charcoal and wood are the dominant fuels for cooking among the study population and households typically cook indoors	Reduced risk of fire and burns from improved cookstoves, reduced cooking time, improved children’s and women’s health; participants felt that if they had neighbors using an improved cookstove, they would be more motivated to purchase one themselves; Money and time saving (fuel efficiency and reduced cooking time)	Lack of availability (of improved cookstoves) near their communities, not knowing where to purchase improved cookstove; food cooked on a traditional fire tastes and smells better, lighting improved cookstoves is difficult, high initial cost to purchase the stove, uncertainty of cost savings, difficult to use, may not be hot enough for traditional dishes and concerns about durability.
Martinez 2020	Focus group discussions (FGDs) and semi-structured interviews	2015	Peru (rural)	Recruited from four rural communities--12 women from each community (48 in total) with small children, who used biomass as their primary cooking fuel. Recruited women then asked to refer ppl knowledgable about FISE program. Study population was non-indigenous and mostly lived in adobe households.	LPG stoves	Most households used traditional cookstoves or open-fires (tulpias) for cooking; primary cooking device was traditional cookstoves in 83% of the homes. LPG stoves were largely preferred in households that reported having a secondary stove (78%).	When FISE vounchers were collected, could subsidize cost of LPG cannister greatly	Acquiring LPG cylinders difficult in rural region with no vendors/distributors--required traveling to urban center; incompatibility with local cooking practices, difficulties completing other household chores, unpleasant food taste; households made ineligible for FISE program LPG subsidy bc of lack of electricity	FISE program is a government initative that gave free LPG stoves to eligible low-income beneficiaries
Matavel 2023	Participatory mixed methods research	June to December 2020	Mozambique (urban)	40 communities were randomly assigned to receive either group-based training, individual training or a combination of both.	ICS	60% of ICS users also adopted traditional three-stone stoves or unimproved stoves	Individualised one-to-one training had impact on ICS adoption compated to group based training. Combined training also had higher impact on ICS adoption. Connection to a network of adopters facilitated the adoption since social interactions across rural households stimulate stronger peer spill-over.	Discontinued use over time due to various factors. Cultural and logistical challenges in group training. Lower participation from women in group training sessions.
Matinga 2019	Focus group discussions (FGDs) and semi-structured interviews	2017	Nepal	61 semi-structured interviews and 8 focus group discussions, recruited from 2 districts; Cross sectional household survey of one district, 220 respondants	Electric rice cooker	rice cookers owned by 23% of the 190 surveyed households with electricity with capacities capable of powering rice cookers i.e., excluding those with solar lanterns only.	Helped women save time, are convenient and reduce drudgery related to cooking; Households with rice cookers were slightly more likely to report that men contribute to cooking (37%) than those without rice cookers.	briefly mentioned difference in taste, but barriers not explored deeply in this study	study is more about electricity use/gender than it is cookstoves
Mosses 2023	Mixed methods-- semi structured interviews	2021	Tanzania	102 respondants from 7 villages, mix of non-users and users of solar cookers	solar cookers	Mostly reliance on solid fuels, firewood, and still use of three stone fire in many communities	Awareness of solar cookers improved desire to adopt. But otherwise very few facilitating factors...	Solar cookers were seen as unaffordable, difficult to store, unweildy and not user-friendly design, easily broken by children; takes much longer to cook staple food (2 to 6 hours); unable to cook large quantities of food; only suitable to use on sunny days and very unreliable in different conditions	Basically none of the respondents liked the solar cookers, only those who were given the solar cookers for free were positive about them
Mudombi 2018	Mixed methods-- household interviews and FGDs	2015	Mozambique (urban)	341 households in Maputo (both users and non-users of ethanol stoves), 5 FGDs with 10-15 people each	ethanol stoves	87% of households in Maputo use charcoal; 96% of survey households used charcoal for cooking, of which 29% used charcoal exclusively; households also used electricity (32%), LPG gas (23%), ethanol (17%), and firewood (12%)	Ethanol stoves are seen as faster to use, and easier to use in windy or bad weather conditions; less clean up from soot and blackened cookware is also a positive; ethanol stoves seen as suitable for cooking foods that take a short amount of time to cook	Cost is a factor, many see the stove and fuel as more expensive than charcoal; lack of accessibility of fuel
Mukhopadhyay 2012	Mixed methods-- semi structured interviews	2011-2012	India	32 households who received an advanced stove (in 23 villages)	two different advanced cookstoves with blowers	Study villages mostly use wood and cow dung for primary fuel; out of 32 households, 20 had LPG stoves in addition to traditional hearths; 28 households had primary cooking space located in courtyard outside main house	LPG stoves produce less smoke, are more convenient to light and turn off; Philips advanced stove that was provided by study was more acceptable because it reduced smoke while still being easy to use	Cost of LPG stoves and non-traditional stoves are a barrier to use; taste of some foods like chapatis were better on traditional hearth; Oorja advanced stove that was provided by study was not used because it was difficult to use and broke
Mulenga 2021	Qualitative, key informant interviews and household survey	2019	Zambia (urban)	20 low income households; 5 Lusaka city council members; 3 officials in Zambia Dept. of Energy; 2 officers in Dept. of Forestry	pellet cookstoves	Most common cookstove in Lusaka is charcoal brazier	Users liked that the pellet cookstove was easier to light, was not affected by wind, and did not dirty hands and pots; users liked that pellet cookstoves were quick to light and thought to be cheap in the long term especially when the price of charocal flucuates; charcoal also caused respiratory problems while pellet cookstove did not produce as much smoke	Pellet supply was not as reliable; pellet cookstoves were highly combustible and sometimes burned food; not big enough to cook food for the whole family; repair of pellet cookstove was difficult and required extra expertise
Nguyen 2019	Qualitative	2018	Timor-Leste	22 households using Improved Cookstoves 5 households using traditional stoves	Improved cook stoves	ICSs were mainly used for cooking daily meals.	reduction in the need for firewood and consequent savings, reduction in cooking time and smoke. On average, using clean energy meant households reported a 40% reduction in wood-fuel consumption, leading to proportionate decrease in fuel expenses Around 78% of the households reported a subjective decrease in eye issues after the switch to ICS.	While use of the ICS reduces fuel costs, the upfront cost of buying an ICS remains quite expensive for poor households, cultural and gender norms, taste of food, difficulties starting the fire, problems cooking for larger numbers of people and the need to use smaller sized firewood to fit the ICS’s feeding hole	the incorporation of gender into energy development programs is very important in order to provide more information on potential economic benefits and for improving living standards for poor women. On the other hand, women’s participation in giving ideas and inputs in the designing the ICS can respond to their cooking needs and enable more ICS uptake.
Nuno 2023	Qualitative	2021	Peru	32 focus group discussions (243 ICS users) and 26 semi-structured interviews with key stakeholders	Improved cookstoves	ICS used for daily cooking needs, with preference for models with 2-3 furnaces ICS valued for multitasking capabilities and time savings Traditional stoves used for specific meals and special family events	ICS are designs adapted to cooking needs, time and fuel savings, resistant construction materials (e.g., iron rods, cement), health improvements, HAP reduction, safety, kitchen cleanliness (no soot), the taste of food (no ash), previous knowledge of ICS interventions, facilitate ash collection, active involvement of community leaders in ICS promotion, interactions between ICS programme technician…	Low durability and quality materials, ICS designs not adapted to local needs, ICS cannot be used for family celebrations, Poorly built ICS, Local construction materials, Lack of household ownership, Lack of ICS repair skills, Spare parts not locally available, Lack of ICS financing mechanisms, Inaccessibility to loans to purchase ICS, Lack of community groups to facilitate ICS demand, Insufficien…	acceptance and uptake of improved biomass cookstoves (ICS) are strongly influenced by complex dynamics at different societal levels. Action points to improve the success of large-scale ICS interventions in terms of acceptance and uptake include the need to incorporate people-oriented approaches (listen to ICS users); to develop multi-sectorial coordination, communication, and monitoring strategie…
Ochieng 2020	Qualitative	January and March 2020	Kenya	71 participants who had purchased ICS in the past. SSIs and FGDs	All types of stoves	Of the cleaner fuel aternatives, LPG is the most predominant primary cooking fuel, followed by kerosene.	Although ICS was also viewed as clean enough to be used in the main house, most households had the stoves fixed in their kitchens and not portable. For participants with portable ICS, they noted the ability to switch cooking location to the main house when necessary as one of the benefits of having those stoves. Unlike the rural areas, housing arrangements in urban areas was a dominant theme infl…	Stove stacking was reported by 83.1% of the participants. Stoves were stacked for mainly three reasons that included time saving from parallel cooking, inability of the primary cookstove to cook all dishes, housing arrangements that preclude use of certain fuel types and lastly, the fuel availability and cost. Certain traditional dishes (githeri) required a prolonged cooking and individuals were …
Ozoh 2018	Population-based Survey	June and July 2016	Nigeria	519 households	Kerosene or Liquefied Petroleum Gas (LPG)	Kerosene was the most frequently used cooking fuel (n = 475, 91.5%; primary use n = 364, 70.1%) followed by charcoal (n = 159, 30.6%; primary use n = 88, 17%) and LPG (n = 86, 16.6%; primary use n = 63, 12.1%)	Higher level of education, higher income and younger age were associated with LPG vs. kerosene use.	safety and cost of LPG are important barriers to LPG use.	An educational intervention program could be a cost-effective approach to improve LPG adoption and should be formally addressed through a well-designed community-based intervention study.
Pandey 2011	survey	2005	India	79,298 rural households spread over 7999 villages across the country.	clean fuel	In the NSS data, primary fuel used for cooking (the fuel that is predominantly used for cooking purposes) is documented as the cooking fuel. LPG, gobar gas, kerosene, electricity and biogas were grouped as clean fuels, while fire wood and chips, dung cake, charcoal, coke and coal were grouped as unclean fuels.	educated females between 10 and 50 years of age, average household education index, regular salary, and monthly per capita consumption expenditure	possessing a Below Poverty Line ration card, belonging to reserved caste categories, family size and size of farm land	fuel choice is determined not by the economic factors alone, but social factors also play an important role.
Paramonova 2023	Survey	2019-08-01	Vietnam	semi-structured interviews with respondents who abandoned their biogas technology (at least 6 months before the primary data collection) (n = 37) and with respondents who continually use it (n = 62).	small-scale biogas plants	62.2% of respondents used biogas mainly for cooking, 35.1% of respondents used biogas for cooking and digestate as organic fertilizer, 2.7% of respondents used biogas for cooking, digestate as organic fertilizer and lighting for pig house.	Greater satisfaction with biogas plant maintenance Higher number of people working on the farm	maintenance of BGP is usually laborious and messy; inconvenient location of the BGP and poor accessibility; insufficient biogas production can be related to the use of antibiotics to cure some pigs’ diseases, lack of sufficient amount of feedstock, inability of BGP owners to keep pigs with a lack of other sources of feedstock for biogas production.	Finding ways to ensure proper maintenance and prevent breakdowns of well-functioning biogas plants will ensure that the plants will serve their full lifespan and will enable the households to take full advantage of the financial and environmental benefits that this technology has to offe
Pattanayak 2019	Intervention	2012	India	two districts of Uttarakhand in the Indian Himalayan Region.	LPG stove and biomass stove	households overwhelmingly preferred the electric stove over the biomass ICS: Approximately 40% bought an electric stove, while 15% bought a biomass stove	Larger rebates, installment finance option; respondents indicated that they liked electric stoves because of the following attributes: (i) lack of smoke, (ii) speed of cooking, (iii) portability, and (iv) attractiveness Households noted a reduction in stove use time by 40 minutes per day.	stove malfunction and lack of maintenance and servicing; respondents are sensitive to the cost, convenience, and the taste of food prepared on tradi- tional stoves	Although the bundled intervention is resource-intensive, the full costs are lower than the social benefits of ICS promotion. Our findings suggest that market analysis, robust supply chains, and price discounts are critical for ICS diffusion.
Perros 2021	Mixed methods	2020	Rwanda	telephone survey (N=62) that attempted to contact of the active PAYG LPG customers (N = 90).	Pay-as-you-go (PAYG) liquid petroleum gas (LPG)	Rwanda relies heavily on biomass cooking fuels; firewood is the primary source for most of the rural population (93%), whereas urban households are split between using charcoal (65%) and firewood (26%), 5% of urban Rwandan households used LPG	strong perceptions that PAYG LPG was safe, women empowerment, ability to pay-as-you-go, produce no smoke, so are likely to be the preferred device in the evenings (indoor cooking)	low affordability, supply chain issues such as relative infrequencies of top-ups and cylinder refill
Pilishvili 2016	Mixed methods	2015	Kenya	262 structured interviews and 11 focus groups. women were 17 to 45 years of age from 45 participating households	EcoZoom, Prakti (chimney stove), Envirofit, Philips and Ecochula (both forced draft with rechargeable battery and solar-PV panel), and a locally-made ceramic stove, colloquially known as the rocket stove, with a thermoelectric insert enhancement (Rocket with TECA)	The Philips stove emerged as the most preferred ICS due to its high efficiency and significant reduction in smoke and fuel consumption, though it still faced issues like the need for small pieces of fuel and constant supervision. A significant proportion of households continued to use traditional stoves alongside ICS (27% to 46% across different ICS), which mitigated the full potential benefits o…	cooking speed (cooks fastest), ease of use, portability, reduction in indoor smoke and fuel consumption.	need to prepare small pieces of fuel, the need for constant supervision to maintain fire, instability of cooking pots, and the stove durability and availability of parts to maintain functionality (solar charger, battery)	biomass stoves have the potential to improve indoor air quality but achieving their maximal potential requires adherence to more exclusive use, as well as elimination of other sources of household air pollution, principally kerosene lamps
Priscilla 2020	Qualitative	15 women from communities	Peru	fifteen women from communities in the buffer zone of the Bosque de Pomac Historic Sanctuary, in the department of Lambayeque in Northern Peru.	three types of cookstoves (traditional open fire, wood-fueled chimney stove, and LPG stove).	In rural areas of Peru, the predominance of cooking fuels are LPG (66%), wood (29%) and coal, natural gas and electricity (5%).	decisions to use gas over wood are based on quick food cooking time; and benefits and health problems are recognized,	cost; plastic trash is used to light wood-burning stoves;	policy makers in Peru begin to address barriers to full adoption of new clean cooking technologies and consider governmental subsidies to meet families' spending priorities.
Puzzolo 2016	Review	1980-2012	LMICs	Forty-four studies from Africa, Asia and Latin America a (17 on biogas, 12 on LPG, 9 on solar, 6 on alcohol fuels)	Biogas, LPG, solar and alcohol fuels	Firewood was the most commonly used fuel across the rural communities. Charcoal was frequently used in urban and peri-urban areas, particularly in Africa. Kerosene was used in urban areas for cooking and lighting; and it was used as a primary or secondary fuel in areas where biomass wasn't readily available. Mixed use pattern: Initial adoption and sustained use of clean fuels, use of different ty…	adoption is facilitated by higher income, lower income is a barrier – although strategies for subsidy, credit and other financing can modify this relationship. Similarly, lack of reliable fuel supply impedes use, while fuel availability favours continuity of use.	High initial cost of stoves and ongoing fuel expenses. Cultural factors like preference to taste of smoke in food. Poor supply and poor distribution network for fuels, including poor infrastructure and high distribution costs. Fuel stacking was seen a barrier in complete adoption to clean fuels.	A broad range of inter-related enabling and limiting factors were identified for all four types of intervention, operating across seven pre-specified domains (i.e. fuel and technology characteristics, household and setting characteristics, knowledge and perceptions, financial, tax and subsidy aspects, market development, regulation, legislation and standards, and programme and policy mechanisms) …
Rao 2020	Qualitative	2018	India	13 dissemination personnel, encompassing an array of roles, representing two major LPG agencies in the southern state of Andhra Pradesh	LPG	There is an urban–rural divide in the usage of LPG with over 60% of urban households in India using LPG, as opposed to over 70% of the rural population that depends on biomass	Reduction in refill costs and removal of LPG subsidies (for discouraging rampant fraud), high cost of LPG refill, adapting to Social and behavioral norms eg villagers typically go to work early in the morning and the delivery personnel try to plan their deliveries earlier in the day	under-representation of women within energy governance such as LPG distribution systems, absence of infrastructure for LPG dissemination and awareness around LPG use, Easy access to firewood without additional costs, safety
Rasel 2024	Qualitative	2023	Bangladesh	1240 individuals in rural Banglades	Solid fuel, clean fuel	majority of participants (73.3%) relied on solid fuel for cooking	NA	economic problems, attitudes towards technology, problems related to clean fuel distribution, lack of information about clean fuel, a shortage of clean fuel or its unavailability, socio-cultural norms, customs, practices, maintenance issues with clean fuel, a tendency to lose taste in food, social factors, and a lack of awareness of the risks associated with unclean fuel, General lack of knowledg…	economic problems, attitudes towards technology, problems related to clean fuel distribution, lack of information about clean fuel, a shortage of clean fuel or its unavailability, socio-cultural norms, customs, practices, maintenance issues with clean fuel, a tendency to lose taste in food, social factors, and a lack of aware- ness of the risks associated with unclean fuel
Ravillard 2023	Quantitative econometric analysis with review	2000-2016	Latin America: Guatemala, Peru, and Ecuador	26 countries and four case studies	Clean cooking stoves	Focused on poor households that uses firewood, nonetheless there is a heterogeneity of fuel source use	safety issues, such as skin burns and household fires concerning wood, community's involvement in the clean cooking program through instructors and supporters can considerably increase adoption; Good marketing campaigns of the clean cooking programs	socioeconomic: poor, rural, and indigenous, tend to be the ones facing the highest barriers to adopting clean cooking habits, households with less members were more likely to adopt clean cooking, lack of trust in fuel retailers, infrastructure: In urban areas, LPG is cheaper, thanks to more cost-effective transportation and electricity is more prevalent while opposite in rural areas; traditional …	In terms of barriers to clean cooking adoption, these were grouped under socioeconomic, informational, infrastructural, financial and institutional in the pre-adoption phase, and under financial, cultural and traditional, and community-based, in the post-adoption phase. The barriers that stand out as the most important, both in terms of how much improvement can be made, and in terms of how releva…
Raynes-Greenow 2020	Qualitative	2019	Bangladesh	three groups of participants; (1) pregnant women (gestational age between 12 to 20 weeks), residing in the study area for the study period, who were not currently using LPG stoves in their home, but were willing to use LPG for household cooking up to 3 months while pregnant, (2) the family members of the enrolled pregnant women (husband, and or mother/mother-in-law), and (3) stakeholders who had …	LPG Cookstoves and Gas Cylinders	Traditional clay-made stoves was used as the primary stove by all the households​​. Substantial proportion of houses used biomass fuel (94%), cow dung (94%) and wood (96%) as fuel source.	low smoke emission, convenient use, cleanliness and reduced cooking time	supply and distribution chain, LPG stoves were too small for cooking for larger families, and for cooking large amounts
Rehfuess 2014	Review	1980-2011	Multiple	57 studies; Bangladesh (n = 8), India (n = 17), Kenya (n = 5), and Mexico (n = 6)	Improved Solid Fuel Stoves	International Energy Agency (IEA) has proposed distinct regional scenarios based on a combination of liquefied petroleum gas (LPG), biogas, and low- emission solid fuel stoves in which, of a total of 129 million people gaining access to all three types of modern energy world wide, 59 million (46%) per year should gain access to improved solid fuel stoves (IS)	designed to meet user needs in preparing local dishes with traditional cooking utensils and available fuels and other household energy needs such as seasonal space heating; savings in fuel collection time (and associated injuries and threats) and/or household expenditure; cleanliness and home improvement; Subsidies toward the stove or its component parts enable initial adoption; payments in insta…	Socioeconomic status; competing household priorities, such as food security, willingness to pay; poor infrastructure and supply chain; Insufficient user training on stove (and chimney) use, cleaning, and maintenance, lack of appropriate monitoring and quality control mechanisms	several of the factors across the two household- and community- level domains (notably, socio economic aspects, total perceived benefit, and tradition and culture) as well as the fuel and technology characteristics domain (in particular, general design requirements) are likely to act as absolute barriers in all settings; therefore, overlooking them during the design of a policy or program is like…
Rhodes 2014	Qualitative	2013	Peru, Nepal, and Kenya	137 women aged 20–49 years in Kenya, Peru and Nepal	Improved cookstoves	In Peru, women burned cow, sheep, and alpaca dung in the dry season, when it was easily harvested, and firewood during the rainy season. In Kenya, women only used firewood and crop residue for fuel, In Nepal, women burned firewood, dung, crop residue, and coal depending on what was available seasonally. In Kenya and Peru, women heated their homes and warmed water for cleaning and bathing with the…	Reduced maintenance; Flexible stove designs that respond to local cooking practices	used traditional stoves out of necessity and lack of other options; inappropriate improved cookstove designs and increased cooking time; practicality of conveniently produced or manufactured materials presents a significant benefit to the traditional stove, and potential barrier to any improved cookstove that relies on a complex design or imported materials. novel application and economic and sym…	locally produced or adapted improved cookstoves may be needed to meet the cooking needs of diverse populations while addressing health and environmental concerns of traditional stoves.
Robinson 2022	Mixed methods	2017-2020	Nepal	5 sites including educational and religous institutions and small businesses across two regions in Nepal. 24 semi-structured interviews plus informal discussions at each site as well as observations of the stove for evidence of use and adaptation for specific purposes.	ICS	Tradtional three-stone cookstoves was the most commonly used stove. Firewood was the most commonly used fuel.	social prestige, convenience, and time saving, microfinance-schemes coupled with government subsidy programmes, reduces smoke and associated health impacts.	pilot users often had LPG and a traditional three stone fire in their household as well as a larger cook stove for preparing animal feed; seasonality: three stone fire provides space heating in homes that lack alternative systems for generating warmth, finance	market maps with a monitoring and evaluation element for identifying barriers to clean cooking uptake and facilitating product improvement by integrating end-user feedback.
Robinson 2021	Original study/Thesis	2021	Nepal	semi-structured interviews with central level key stakeholders (national government representatives, financing institutions, co-ordinating NGO and partner businesses) and field-based key stakeholders (technology users and non-users, community members, local government representatives and local NGO representatives) (n=60)	biomass cookstove	Nepal’s current level of primary access to clean cooking facilities is just 28% –over 50% of Nepalese households cook with firewoo	desire to increase efficiency and time-saving benefits whilst reducing smoke and associated health impacts, social prestige, convenience	Financial barriers' safety concerns, traditional three stone fire provides space heating in homes that lack alternative systems for generating warmth, inadequate supply chain infrastructure. Barriers identified in the literature range from financial barriers, such as willingness to pay, affordability of technologies and access to financial institutions, to, socio-cultural barriers, such as stacki…
Rosenbaum 2015	Mixed methods	2013	Bangladesh	Households were eligible if they met the following screening criteria: primarily used wood for cooking, had at least four household residents, and had at least one child under 5. Investigators randomly selected 15 study households from the pool of eligible households in each of eight villages for a total of 120 households.	Improved Cookstoves	Traditional sunked hole mud stove was the predominant stove used by households studied with wood being the primary fuel. Despite the initial preferences, household continued to use traditional stoves alongside ICS resulting in parallel stove usage. Kitchen Performance Test (KPT) indicated that ICS usage resulted in a significant reduction in fuel usage ranging from 16-30% depending upon the ICS m…	fuel savings	slower cooking time, not suitable for cooking large volumes of food in large pots; stove design; lack of correct knowledge of stove use	modifying stoves to meet consumer demands, including addressing the stove=fuel dyad for proper use and consumer satisfaction (‘‘product’’); and focusing more attention on ‘‘pricing’’ and financing innovations to make pro- ducts affordable and desirable, again with focus on the fuel stove dyad to reinforce total cooking costs, not simply the price of cookstove acquisition. S
Rubinstein 2022	Mixed methods	2021	Kenya	Survey data from1509 households, followed by an intensive one week “cooking diary” with 25 primary cooks and 10 semi-structured qualitative interviews	electricity for clean cooking	Liquefied petroleumgas (LPG) was preferred for daily cooking, with firewood or charcoal used for traditional dishes. Electricity was used only as secondary or tertiary fuel by 20 % (n=311) of survey respondents and only used once a week or less, mainly to cook rice and pasta or boilingwater.	ease of cleaning cooking pots and less discomfort related to the smoke generatedwhen cookingwith firewood	slow to cook and eneven heating, (i) the cost of eCooking appliances and ongoing costs of the energy for cooking, (ii) the reliability of electrical supply, (iii) perceived concerns over safety, and (iv) a reluctance to adopt eCooking as a replacement for traditional fuels or LPG. supply side constraints that include a lack of policy commitment to date to expand the use of eCooking, dissatisfacti…	To scale up adoption of electricity for clean cooking policies for (i) subsidising cost, (ii) strengthening reliability of service provision and (iii) addressing safety concerns are needed inaddition to awareness-raising of the benefits and practicalities of using eCooking appliances for everyday meals.
Saleh 2022	Mixed method	2021	Malawi	locally-made cookstoves	‘chitetezo mbaula’, locally-made cookstoves,	In the baseline dataset, a majority of time spent cooking (across the dataset) employed three stone fires, with the remaining less than 20% of the time spent using charcoal or firewood stoves. After introduction of the firewood cookstoves to all house holds, over 95% of the overall cooking time was spent using the new stoves, with consequent reductions in use of three stone fires and charcoal sto…	faster cooking time. ease of cooking outdoors.	stoves could not be used for very large amounts of food. firewood was sometimes in low supply. This related to the season, where there was little firewood to be found on the ground and this was sometimes damp or wet.	whilst there were no cooking-associated reductions in PM2.5 exposure after introduction of the cookstoves, the stoves were welcomed and widely used by residents across the village. Residents valued the efficiency and fast cooking of these stoves, as well as additional benefits such as a reduced need to tend the fire and the possibility of moving the site of cooking.
Seguin 2018	Qualitative	2016	Rwanda	48 in-depth qualitative interviews in Gisenyi, Rwanda with decision-makers and cooks in 16 households that adopted the improved cookstove system and 8 non-adopter households.	fuel pellets and improved cookstoves	Baseline stove ownership among the sample indicates that all adopter households own a charcoal stove (77% portable, 33% fixed). Nine percent of households have a traditional fuel wood stove and 9% have a Liquefied Petroleum Gas or elective stove.	Positive peer influence describing the cleanliness, affordability, and efficiency of the cookstove system encouraged adoption and use. Some adopters noted that cleanliness and low smoke production were major facilitators to adoption and use	negative comments by peers regarding excessive smoke and damaged cooking pots discouraged adoption. adopters and non-adopters said the cookstoves blackened and damaged cooking pots and produced excessive smoke.	Cost, cleanliness, communication among peer networks, and adequate training and instruction are important factors associated with the adoption and use of improved cookstoves and should be prioritized in the implementation of improved cookstove programs.
Semenya 2019	Review	2019	South Africa	27 countries, a mixed methods review	Firewood	fire wood is the energy resource of choice selected by 85% of households in 27 study areas, followed by electricity and kerosene at 63%. Liquefied petroleum gas is used by 52%, charcoal by 22.2%, while dung and biogas are used by only 11.1% of the households in the 27 study areas, respectively.	However, the results show that there is a gradual shift from dependence on firewood to alternative energy sources as household income and educational levels improve. Mostly, households shift from firewood as a primary energy source to electricity, only if the use of the alternative energy resource is more convenient or their economic status has improved significantly.	The major drivers of firewood use in households are household income, educational status of the breadwinner, family size, and place of residence, fuel affordability and accessibility. Communities without electricity are forced to use alterna- tives, which are mostly dirty fuels. rural households rely more on biomass and kerosene due to affordability.	there is a gradual shift from dependence on firewood to alternative energy sources as household income and educational levels improve. Mostly, households shift from firewood as a primary energy source to electricity, only if the use of the alternative energy resource is more convenient or their economic status has improved significantl
Shankar 2020	Review	NR	LMIC	11 case studies	Clean stoves: LPG, ethanol, biomass pellet, biogas, electric/induction	In the Carchi region of Ecuador, where 93% of households are primary LPG users, only 19% of these households use LPG exclusively. The other 81% of households continue to use traditional wood fuel, with 79% of them using it at least once a week, and 27% using it daily. In the Central Jakarta and Yogyakarta regions of Indonesia, where 61% and 73% of households report primary LPG use, only 10% and 2…	Fuel Savings: 65% reduction in traditional biomass fuel use with Inyenyeri gasifier stoves in Rwanda 98% reduction in charcoal use and 70% reduction in firewood use in urban Ethiopia. Convenience and Time Savings: In Ghana, participants valued the quicker cooking times and ease of use of LPG stoves, particularly in urban settings. Educational Impact: Training and awareness campaigns by FWFCA sign…	costs of clean fuel; mismatches between cooking technologies and household needs; and unreliable fuel supply. LPG access difficult in some remote locations, leading to time and travel costs, Safety concerns of LPG, Local food/taste preferences	more attention should be paid to discontinuation of traditional stove use, not solely adoption of cleaner stoves/fuels. Future energy policies and programs should acknowledge the realities of stacking and incorporate strategies at the design stage to transition away from polluting stoves/fuels.
Shupler 2021	Mixed method	January 2018-June 2020	Kenya	426 PAYG LPG customers living in an informal settlement in Nairobi, Kenya	Stainless steel double burner LPG cookstoves supplied by Real Flame, equipped with smart meters.	In Nairobi, 95% of study households continued using PAYG LPG during COVID-19 lockdown, with consumption increasing from 0.97 to 1.22 kg/capita/month.	Interviewed customers reported benefits of PAYG LPG beyond fuel affordability, including safety, time savings and cylinder delivery. PAYG LPG was also considered to be more convenient because participants did not have to carry the cylinder to the LPG retailer, nor did they have to buy match sticks to start the flame.	Financial Constraints: Despite the flexible payment options, some households still reverted to using kerosene and charcoal fuels for specific cooking needs, such as boiling foods that require high gas consumption. Fuel Stacking: Continued use of kerosene and charcoal alongside PAYG LPG for some cooking tasks to save on gas costs.	By promoting sustained use of clean cooking in a resource-poor, urban community where individuals commonly work in the informal sector, living on daily wages and often experiencing seasonal income fluctuations, PAYG LPG is an encouraging consumer finance mechanism that can help achieve universal energy access
Singh 2022	Review	The review centred on literature related to sustainable development goal 7 and were included till 11/07/2021 and drew 175 papers for full text analysis	Global	A total of 68 papers were selected for thematic discussion	Focused on clean energy use	The majority of Asian countries were successful in providing electricity connection, and ten Asian countries are lagging in adopting clean cooking technologies. The Oceanic region is leading in energy access and affordability, but the share of renewable energy usage of the countries in the Oceanic region is below 50% of the energy basket. The Caribbean region is providing electricity access above…	Policy Reforms: Supportive government policies and reforms Funding: Access to private & climate-related finance International Cooperation: Global partnerships & aid. Technology Innovation: Improved stove designs and alternative fuels Community Engagement: Local support and participation.	Unaffordability: High costs and low household income Budget Constraints: Limited funding for infrastructure. Limited availability and awareness Supply chain challenges: Distribution delays, especially in rural areas	Future research on energy-related goals should focus on energy justice, policy reforms, energy poverty, poor affordability, off-grid transmissions, renewable energy sources, alternative fuels, reforms in the energy supply chain, and international cooperation for better implementation of projects and for attracting foreign capital and private funds.
Stanistreet 2019	Qualitative	2016	Cameroon	28 semi-structured interviews (SSIs) and four focus group discussions (FGDs) in two rural communities of Buea (Bonjongo and Boana) and in a peri-urban community of Limbe	LPG	Cameroon uses both traditional type of stoves such as a three stone fire, and modern cooking methods using LPG. The study explores solid to clean fuels consumption.	LPG stove was considered clean, very fast, and some had multiple burners, therefore, were convenient when cooking large meals. LPG users did not report experiencing negative health effects from cooking and mixed users noted an improvement in their symptoms when cooking with gas.	unable to afford the initial purchase of the LPG kit, whereas mixed users and even some primary LPG users said that they struggled to afford regular gas refills. LPG users found it to be a real hindrance if their cylinder brand was not available for exchange at the shop. cost of transport to a retail point, Safety concerns. Firewood was readily available for many biomass users at no cost, particu…	sustained access to LPG refills among existing users as well as to encourage non-LPG users (particularly those who pay for their fuels) to adopt a cleaner cooking option. education campaign in the safe use of LPG, which reflects local cooking practices (including how to save on gas), could also be promoted to overcome safety barriers and encourage uptake.
Sundararaman 2016	mixed methods	September 2015- August 2016	Uganda	42 participants households	Improved cook stoves	Prior to the introduction of clean cookstoves, 85% of the households used traditional biomass cookstoves. After the introduction of clean cook stoves, the following findings were observed: Improved biomass cookstoves were used for most cooking events, particularly for food requiring more cooking time like boiling beans and other legumes. LPG stoves were used for quick cooking tasks and for food t…	Fuel savings: heat retention, fast cooking, cleanliness of stove,	Weight of stove and durability
Tawiah 2022	Mixed methods	2020	Ghana	Ten households who were exclusive users of biomass fuel were randomly selected from the Kintampo Health Demography Surveillance Survey (KHDSS)	Clean stoves (LPG, Ethanol, Induction, Mimi moto)	All households exclusively used traditional biomass stoves (wood and charcoal as primary fuel) before the intervention. The introduction of clean cookstoves, particularly LPG and ethanol stoves led to significant decrease in the usage of traditional biomass fuel. As compared to traditional stoves, usage of LPG and ethanol stoves resulted in 50% and 45% increase in fuel efficiency respectively and…	perceived difficulty in biomass stove use, complexity, slow cooking, emission of smoke and intermittent need for refueling of stove with pellets during cooking.	disparity between clean stove sizes and households’ cooking pots – which tended to be too big.	Nearly all primary cooks (9 out of 10) households favoredLPGand ethanol stoves because they cooked faster, are less complex to operate and are easy to clean. Mimi Moto and electric induction stoves, we noticed that operational challenges and perceived difficulties associated with the stoves decreased participants’ preference for them.
Thakur 2023	Review	NR	India	Questionnaire surveys carried out among consumers, dealers and service providers in the renewable energy domain and research associates. (n=71) FGDs among professors, senior scientists, managers and health officers (n=7)	solar cooking technologies	Cooking	Efficient resource allocation towards significant impediments can optimize solutions and boost acceptance rates. Addressing key barriers first can enhance public health by reducing reliance on traditional cooking techniques and lowering emissions. Systematic prioritization helps policymakers in making educated decisions to promote solar cooking technologies .	In India, solar cooking technology development is still in its early age, and hence; is highly reliant on the government’s favorable support. lack of technical expertise (TB1), lack of social awareness (SEB1), inadequate promotional policy framework (PB1), and possible risks of environmental contaminations (EB1)
Thoday 2018	Mixed methods	2007-2015	Indonesia	interviews with key informants, data from the National Statistics Agency and results from household surveys.	liquefied petroleum gas	LPG was their main cooking fuel in 2015 was 68.8%1. Of the remaining households, 4.4% reported kerosene as their main cooking fuel, 24.4% firewood (with 14.1% in rural areas and 10.3% in urban areas), 0.6% electricity, and less than 0.2% charcoal.	free starter packages and the fact that subsidized LPG was going to be cheaper than kerosene. Transition to LPG was was driven by Indonesia's fuel subsidy policies (Zero-kero Programme achieved a five fold national increase in LPG domestic consumption) which affected cost effectiveness of LPG compared to other fuels. LPG uptake was and continues to be influenced by household income, infrastructur…	outside urban centers LPG cannot compete with firewood and crop residues on affordability, as the latter can be collected for free. Biomass use as a secondary fuel was found still high (fuel stacking)	Overall, domestic kerosene consumption in Indonesia shrank dramatically, from 10 million kiloliters (kl) in 2006 to 0.8 million kl in 2015 – a 92% reduction in use. In the same period, LPG household consumption rose from 1.1 million tons (Mt) to 6.3 Mt in 2015 (Pertamina, 2017b) contributing to 8% of Indonesia’s total energy mix
Thompson 2018	Mixed methods	2015-2016	Guatemala	187 LPG stove owners who also used woodstoves and 33 in-depth interviews. Participatory and non-participatory observations among 10 participants, each lasted for 40-90 minutes. Seven FGDs were conducted among 47 participants. Stove use monitoring among 62 gas stove users.	LPG stove	In Guatemala, 50.1% of urban households and 93.4% of rural households use wood for cooking, but households are gradually adopting liquefied petroleum gas (LPG) stoves. In Guatemala, approximately 81% of urban and 19% of rural households use LPG stoves	the “new technology” should be framed in terms of what the “old technology” lacks. Women perceived that their social status increased when they owned an LPG stove because there was less smoke in the home and their hands did not get sooty	income is not a predictor of gas stove acquisition but may predict sustained use, (3) men are key decision-makers but messages about LPG do not target them, (4) when stoves are viewed as “prize possessions” they may not be used, (5) collective fear about gas stoves is not based on personal experience, but on “stories we hear”, (6) sustained LPG use is hampered by two major factors, seasonally ava…
Vigolo 2018	Review	1984-2018	Global	81	ICS	ICS	convenience of ICS in terms of ease of use and time savings. improvement of health (e.g., reduced coughing, eye pain, allergy, headache)	The price of ICS can be a barrier because it is relatively very high compared to the purchasing power of lower income communities. Women are more likely to use ICS than men, but often they lack the sufficient authority and economic power within the household to impose their decision. Household size has a negative effect on ICS adoption because ICS. A low awareness about health and environmental r…	Households with higher income are more likely to adopt ICS than lower income households. The intention to adopt ICS decreases when households have free access to free fuelwood (e.g., near to the forest). Households’ intention to purchase ICS is directly influenced by the behavior of their peers and neighbors.
Williams 2020	Qualitative	2017	Peru	22 in-depth, semi-structured qualitative interviews with women from the intervention group of the CHAP trial	LPG	The trial enrolled 180 non-pregnant, female primary cooks (aged 25–64 years) who cooked indoors with biomass daily between January 2017 and February 2018	Facilitators of LPG use included: support from study staff, family support, time savings, previous experience with LPG, stove design, ability to use existing pots, smoke reductions, desire for cleanliness, removal of traditional stoves, and perceptions of luck.	Barriers to LPG use included: fears of LPG, problems with LPG brands, delays in obtaining LPG refills, social pressure, perceived incompatibility of traditional dishes, perceived inability to use clay pots, separate kitchens for LPG and traditional stoves, designated pots for use on the traditional stove, and lack of heat	Social and cultural barriers to exclusive LPG use can be overcome when LPG stoves and fuel are provided at no cost to users and supplemented with behavioral support.
Williams 2022	Qualitative	2019-08-01	Nepal	in-depth semi-structured interviews with 17 participants	Toilet-linked anaerobic digesters	In 2015 Nepal’s domestic biogas programme had installed approximately 350,000 domestic biogas units and of these up to 79% had a connected toilet	improved health, cleanliness and reduced wood collection offered by the biogas compared to wood fuel and the reduced cost compared to LPG, practicality of installing a TLAD rather than a DFAD and a separate toilet in terms of saving money and space.	socio-cultural reservations in the older generation, lack of Operational knowledge	Grassroots initiatives that understand the diversity of localised socio-cultural norms will likely be imperative for successful TLAD dissemination.
Williams 2022	Qualitative	February 2020–January 2021	Assam, India	in-depth semi-structured interviews with 40 participants from different households in the Brahmaputra valley	Toilet-linked anaerobic digesters	out of the 6.4 million households in Assam approximately 2.16 % (138.5 thousand) households have installed domestic biogas and more broadly, only 42.1 % of the population use clean fuels for cooking	Improved sanitation and cleanliness, Economical (utilising waste, no separate toilet, save on LPG cost), Increased biogas production, Labour reduction as toilets will not have to be emptied and cleaned out	Concerns that the kitchen and food will smell and taste; HE is not available in sufficient quantity to produce enough biogas for a household, social norms and risk of social exclusion, Eating food cooked on biogas made from TLAD biogas is ritually and physically polluting/dirty	Adoption of TLADs could be facilitated through opportunities such as technology demonstration, social group adoption and a greater perceived necessity.
Woolley 2022	Qualitative	2021	Rwanda	Sixteen qualitative in-depth interviews were undertaken with women living in an underprivileged neighbourhood in Kigali, Rwanda	Liquid Petroleum Gas (LPG)	In urban areas in 2019, biomass was used for cooking by 80.3% of households, with a prominence of charcoal. Of the 16 interviewed, 12 cooked outdoors (75%), two (12.5%) cooked indoors (in the main home) and two (12.5%) in a separate kitchen.	Preconceived beliefs, experiencing smoke reduction and the briefly described short-term health effects, directed motivation. community-based education was identified as facilitator.	Limited knowledge of the health effects of air pollution, cost, housing constraints and safety
Yasmin 2022	Mixed methods	2020	Pakistan	adopters household from 80 villages in Pakistan and nonadopter household nearby household of the adopters having similar socioeconomic characteristics as adopters. [630 respondents (315 adopters and 315 non-adopters]	Domestic biogas program	Households in rural Pakistan relied on traditiional biomass fuel such as firewood, cow dung and crop residues with average annual household consumption of 2325 kgs, 1480 kgs and 1160 kgs respectively. Firewood continues to be the primary source despite the introduction of biogas digesters due to high reliance on firewood and fuel stacking.	age of household head, area of the house, cook education (women), location of the kitchen (inside the home), and the distance of the house to the bus stop (minutes)	family size, risk aversion, cook education (women), kitchen (inside the home), home structure, and non-availability of inputs	biogas installation was a risky business, and they were scared to invest in it in the absence of any insurance mechanism. Besides, the financial status of the adopters was better than both non-adopters and potential adopters, which helped them overcome the initial barrier of the high initial cost required for installation.
